# Supplementary material for: Applying machine learning techniques to predict the risk of lung metastases from rectal cancer: a real-world retrospective study
Source: Front Oncol. 2023 May 24;13:1183072. doi: 10.3389/fonc.2023.1183072 (PMC10247137; doi:10.3389/fonc.2023.1183072)
Supplement: Supplementary file 4 [file DataSheet_1.csv]

Age	Sex	Marital status	Race	Grade	T-stage	N-stage	CEA Pretreatment	Perineural Invasion	Tumor Deposits	tumor size	Lung-Met
67	1	Single (never married)	Asian or Pacific Islander	Moderately differentiated; Grade II	T3	N1	positive	Unknown	Unknown	5	No
68	1	Single (never married)	White	Moderately differentiated; Grade II	T3	N0	negative	No	No	4	No
72	1	Divorced	Black	Moderately differentiated; Grade II	T3	N1	negative	Unknown	Unknown	4.6	Yes
62	1	Married (including common law)	White	Moderately differentiated; Grade II	T2	N1	negative	No	No	2.1	No
69	1	Married (including common law)	White	Moderately differentiated; Grade II	T1	N0	Unknown	No	No	1	No
87	1	Widowed	White	Moderately differentiated; Grade II	T3	N1	positive	No	No	5	No
84	1	Married (including common law)	White	Moderately differentiated; Grade II	T3	N0	positive	Unknown	Unknown	1.6	Yes
90	0	Married (including common law)	Asian or Pacific Islander	Well differentiated; Grade I	T1	N0	positive	Unknown	Unknown	5	No
88	1	Widowed	White	Moderately differentiated; Grade II	T3	N0	positive	Unknown	Unknown	4.9	No
78	1	Married (including common law)	White	Moderately differentiated; Grade II	T3	N0	positive	Unknown	No	3	No
64	1	Married (including common law)	Asian or Pacific Islander	Moderately differentiated; Grade II	T3	N0	positive	No	No	3	No
52	1	Married (including common law)	White	Moderately differentiated; Grade II	T1	N0	negative	No	No	1.5	No
57	1	Divorced	White	Moderately differentiated; Grade II	T3	N1	negative	No	No	1.5	No
59	1	Married (including common law)	White	Well differentiated; Grade I	T1	N0	Unknown	Unknown	Unknown	0.8	No
69	1	Single (never married)	White	Moderately differentiated; Grade II	T1	N0	negative	No	Unknown	2.4	No
65	1	Married (including common law)	Asian or Pacific Islander	Moderately differentiated; Grade II	T2	N0	negative	No	No	5	No
56	0	Married (including common law)	White	Well differentiated; Grade I	T1	N0	negative	No	No	1.8	No
73	1	Single (never married)	White	Poorly differentiated; Grade III	T4	N0	Unknown	No	Unknown	5	No
70	0	Married (including common law)	Asian or Pacific Islander	Moderately differentiated; Grade II	T3	N0	negative	No	No	5	No
85	1	Widowed	Asian or Pacific Islander	Moderately differentiated; Grade II	T2	N0	Unknown	No	No	4.4	No
51	1	Married (including common law)	White	Moderately differentiated; Grade II	T2	N0	negative	Yes	No	2.8	No
87	0	Married (including common law)	Asian or Pacific Islander	Moderately differentiated; Grade II	T3	N0	positive	No	No	6	No
63	1	Divorced	Black	Moderately differentiated; Grade II	T3	N0	negative	Unknown	No	4	No
62	0	Married (including common law)	Asian or Pacific Islander	Moderately differentiated; Grade II	T3	N2	negative	Unknown	Unknown	2.9	No
56	1	Married (including common law)	White	Moderately differentiated; Grade II	T3	N1	negative	No	Yes	3	No
84	0	Married (including common law)	White	Moderately differentiated; Grade II	T3	N1	negative	No	Yes	3	No
66	1	Married (including common law)	Black	Moderately differentiated; Grade II	T3	N1	negative	No	No	4	No
77	1	Married (including common law)	White	Moderately differentiated; Grade II	T3	N1	negative	Unknown	Unknown	5	No
74	0	Single (never married)	White	Moderately differentiated; Grade II	T3	N0	positive	No	No	5.2	No
51	1	Married (including common law)	White	Moderately differentiated; Grade II	T3	N1	negative	No	No	3.8	No
65	1	Single (never married)	White	Well differentiated; Grade I	T3	N0	negative	No	No	5	No
85	1	Unknown	White	Moderately differentiated; Grade II	T4	N2	positive	Unknown	No	3.7	No
66	1	Divorced	White	Moderately differentiated; Grade II	T2	N0	negative	No	No	3.5	No
90	0	Married (including common law)	White	Moderately differentiated; Grade II	T1	N0	negative	No	Unknown	3.5	No
88	1	Widowed	White	Moderately differentiated; Grade II	T3	N0	negative	Unknown	No	4	No
52	1	Married (including common law)	White	Well differentiated; Grade I	T3	N1	Unknown	No	Unknown	2.6	No
74	1	Single (never married)	White	Moderately differentiated; Grade II	T1	N0	negative	No	No	0.4	No
75	1	Married (including common law)	White	Moderately differentiated; Grade II	T3	N0	positive	No	No	4.5	No
56	0	Married (including common law)	White	Moderately differentiated; Grade II	T3	N1	positive	Unknown	Unknown	4	No
74	0	Married (including common law)	White	Poorly differentiated; Grade III	T4	N1	negative	No	Yes	4	No
70	0	Married (including common law)	White	Moderately differentiated; Grade II	T3	N0	Unknown	No	No	2.5	No
76	0	Married (including common law)	White	Poorly differentiated; Grade III	T2	N0	negative	Unknown	No	1	No
74	0	Married (including common law)	White	Moderately differentiated; Grade II	T3	N0	Unknown	No	No	5.5	No
79	1	Divorced	White	Moderately differentiated; Grade II	T3	N1	positive	No	No	6	No
81	0	Married (including common law)	White	Poorly differentiated; Grade III	T3	N0	Unknown	Unknown	Unknown	4	No
88	1	Widowed	White	Moderately differentiated; Grade II	T2	N0	negative	No	No	2.7	No
82	0	Married (including common law)	Black	Well differentiated; Grade I	T3	N1	positive	No	No	4	No
74	0	Married (including common law)	Black	Undifferentiated; anaplastic; Grade IV	T3	N1	negative	No	Yes	4.5	No
75	0	Single (never married)	White	Moderately differentiated; Grade II	T4	N1	positive	Unknown	Unknown	5.8	No
68	0	Unknown	White	Moderately differentiated; Grade II	T3	N1	positive	No	No	5	No
88	0	Widowed	White	Moderately differentiated; Grade II	T3	N1	Unknown	No	No	9	No
82	0	Married (including common law)	White	Moderately differentiated; Grade II	T2	N1	Unknown	No	No	5	No
75	0	Married (including common law)	White	Moderately differentiated; Grade II	T3	N1	positive	No	Unknown	7.6	No
81	1	Single (never married)	White	Moderately differentiated; Grade II	T2	N0	Unknown	No	No	3.2	No
68	0	Married (including common law)	Black	Poorly differentiated; Grade III	T3	N0	negative	No	Unknown	2.5	No
79	0	Married (including common law)	White	Well differentiated; Grade I	T2	N0	negative	Unknown	No	1	No
66	0	Married (including common law)	White	Moderately differentiated; Grade II	T3	N1	Unknown	Unknown	Yes	6.8	No
58	1	Divorced	White	Moderately differentiated; Grade II	T3	N1	Unknown	No	No	7	No
56	1	Single (never married)	White	Moderately differentiated; Grade II	T1	N0	Unknown	No	No	2	No
72	0	Married (including common law)	Asian or Pacific Islander	Well differentiated; Grade I	T1	N0	negative	No	Unknown	0.5	No
84	0	Married (including common law)	White	Moderately differentiated; Grade II	T2	N0	positive	No	No	3.5	No
49	1	Married (including common law)	Asian or Pacific Islander	Poorly differentiated; Grade III	T3	N0	Unknown	No	No	3	No
55	1	Married (including common law)	White	Moderately differentiated; Grade II	T1	N0	negative	No	No	0.8	No
84	0	Divorced	White	Well differentiated; Grade I	T3	N0	Unknown	Unknown	Unknown	4	No
62	1	Single (never married)	White	Moderately differentiated; Grade II	T1	N0	negative	No	No	9	No
66	0	Married (including common law)	White	Well differentiated; Grade I	T1	N0	negative	Yes	No	6	No
66	0	Single (never married)	White	Moderately differentiated; Grade II	T4	N0	negative	No	No	2	No
78	0	Widowed	White	Moderately differentiated; Grade II	T1	N0	negative	No	Unknown	1.6	No
71	1	Widowed	White	Moderately differentiated; Grade II	T4	N1	negative	Yes	Yes	3	No
65	1	Married (including common law)	White	Moderately differentiated; Grade II	T2	N0	negative	No	Yes	3.5	No
81	0	Married (including common law)	White	Moderately differentiated; Grade II	T1	N0	Unknown	Unknown	Unknown	2	No
74	0	Married (including common law)	White	Well differentiated; Grade I	T1	N0	Unknown	No	Unknown	0.8	No
71	1	Married (including common law)	White	Moderately differentiated; Grade II	T2	N0	negative	No	No	4	No
67	0	Married (including common law)	White	Moderately differentiated; Grade II	T2	N1	negative	No	Yes	5	No
36	1	Separated	Asian or Pacific Islander	Moderately differentiated; Grade II	T3	N1	negative	No	No	7	No
50	1	Unknown	Black	Well differentiated; Grade I	T1	N0	Unknown	Unknown	Unknown	0.4	No
85	0	Married (including common law)	Asian or Pacific Islander	Moderately differentiated; Grade II	T2	N0	positive	No	No	4	No
83	0	Married (including common law)	White	Well differentiated; Grade I	T2	N0	Unknown	No	No	2.1	No
64	0	Married (including common law)	White	Moderately differentiated; Grade II	T3	N1	Unknown	No	No	2.5	No
77	0	Married (including common law)	White	Moderately differentiated; Grade II	T1	N0	Unknown	No	Unknown	9	No
76	0	Married (including common law)	Asian or Pacific Islander	Poorly differentiated; Grade III	T3	N1	negative	Yes	No	5	No
56	1	Divorced	White	Moderately differentiated; Grade II	T3	N1	negative	Unknown	Yes	2	No
65	0	Divorced	White	Moderately differentiated; Grade II	T3	N1	negative	No	No	6	Yes
73	1	Widowed	Black	Undifferentiated; anaplastic; Grade IV	T2	N0	negative	No	No	3	No
80	1	Unknown	White	Moderately differentiated; Grade II	T1	N0	Unknown	Unknown	Unknown	1.5	No
76	1	Divorced	White	Moderately differentiated; Grade II	T3	N0	positive	Unknown	No	2.6	No
74	0	Unknown	White	Poorly differentiated; Grade III	T4	N0	positive	Yes	Yes	7	No
58	1	Married (including common law)	Asian or Pacific Islander	Well differentiated; Grade I	T1	N0	Unknown	Unknown	Unknown	0.2	No
67	0	Married (including common law)	Black	Poorly differentiated; Grade III	T4	N2	Unknown	No	No	2.5	No
81	0	Married (including common law)	Asian or Pacific Islander	Moderately differentiated; Grade II	T2	N1	positive	No	Unknown	2	Yes
83	1	Widowed	White	Moderately differentiated; Grade II	T1	N0	negative	No	No	1.8	No
65	1	Married (including common law)	Asian or Pacific Islander	Well differentiated; Grade I	T1	N0	Unknown	Unknown	Unknown	0.4	No
75	1	Divorced	White	Moderately differentiated; Grade II	T1	N0	negative	No	Unknown	0.7	No
71	0	Married (including common law)	White	Poorly differentiated; Grade III	T2	N0	negative	No	No	3.8	No
100+	1	Widowed	White	Moderately differentiated; Grade II	T2	N0	positive	No	No	2	No
92	0	Married (including common law)	White	Moderately differentiated; Grade II	T1	N0	Unknown	Unknown	Unknown	5	No
68	1	Divorced	White	Moderately differentiated; Grade II	T3	N0	negative	Unknown	No	6	No
62	0	Married (including common law)	White	Moderately differentiated; Grade II	T1	N0	positive	No	No	4.9	No
66	0	Married (including common law)	White	Moderately differentiated; Grade II	T2	N0	Unknown	No	No	2.9	No
76	0	Married (including common law)	Asian or Pacific Islander	Moderately differentiated; Grade II	T3	N0	negative	No	No	3	No
66	0	Married (including common law)	White	Moderately differentiated; Grade II	T1	N0	Unknown	No	No	0.8	No
69	1	Married (including common law)	White	Moderately differentiated; Grade II	T3	N0	Unknown	No	No	3.3	No
66	1	Married (including common law)	White	Well differentiated; Grade I	T3	N1	positive	No	No	5	No
85	1	Married (including common law)	White	Moderately differentiated; Grade II	T3	N0	positive	No	Unknown	3.7	No
30	1	Single (never married)	Asian or Pacific Islander	Moderately differentiated; Grade II	T3	N0	negative	No	No	5	No
71	0	Married (including common law)	White	Well differentiated; Grade I	T1	N0	Unknown	Unknown	Unknown	1	No
74	0	Married (including common law)	Asian or Pacific Islander	Poorly differentiated; Grade III	T1	N0	negative	Unknown	Unknown	0.6	No
72	0	Married (including common law)	White	Moderately differentiated; Grade II	T2	N0	positive	No	No	2.5	No
84	0	Married (including common law)	Asian or Pacific Islander	Moderately differentiated; Grade II	T3	N2	positive	Yes	Yes	3.1	No
57	0	Married (including common law)	Asian or Pacific Islander	Well differentiated; Grade I	T1	N0	Unknown	Unknown	No	3.3	No
77	0	Married (including common law)	White	Undifferentiated; anaplastic; Grade IV	T1	N0	Unknown	No	No	1.3	No
71	1	Widowed	Asian or Pacific Islander	Moderately differentiated; Grade II	T1	N0	negative	No	No	5	No
81	1	Married (including common law)	Asian or Pacific Islander	Moderately differentiated; Grade II	T3	N2	positive	No	No	4.2	No
65	1	Married (including common law)	White	Poorly differentiated; Grade III	T3	N0	positive	Unknown	No	5	No
74	0	Widowed	Asian or Pacific Islander	Moderately differentiated; Grade II	T2	N0	Unknown	No	No	3.5	No
59	0	Married (including common law)	White	Moderately differentiated; Grade II	T3	N1	negative	No	No	3	No
65	1	Married (including common law)	Asian or Pacific Islander	Moderately differentiated; Grade II	T3	N0	Unknown	Unknown	Unknown	5	Yes
51	0	Single (never married)	Asian or Pacific Islander	Moderately differentiated; Grade II	T1	N0	positive	Unknown	No	6	Yes
47	1	Unknown	White	Moderately differentiated; Grade II	T3	N1	positive	Unknown	No	4.5	No
79	0	Married (including common law)	White	Moderately differentiated; Grade II	T3	N0	Unknown	Unknown	Unknown	5.9	No
54	0	Married (including common law)	White	Moderately differentiated; Grade II	T2	N0	negative	No	No	3.5	No
57	0	Married (including common law)	Black	Well differentiated; Grade I	T2	N0	Unknown	Unknown	Unknown	1.5	No
67	1	Single (never married)	White	Well differentiated; Grade I	T1	N0	positive	No	Unknown	0.2	No
70	1	Single (never married)	White	Moderately differentiated; Grade II	T1	N0	Unknown	No	No	0.8	No
63	1	Married (including common law)	White	Moderately differentiated; Grade II	T1	N0	Unknown	Unknown	Unknown	0.4	No
80	1	Widowed	Black	Well differentiated; Grade I	T2	N0	negative	No	No	2.7	No
72	0	Divorced	White	Well differentiated; Grade I	T1	N0	Unknown	No	Unknown	0.6	No
91	0	Divorced	White	Moderately differentiated; Grade II	T4	N0	positive	No	No	6	Yes
60	0	Married (including common law)	White	Moderately differentiated; Grade II	T3	N1	positive	Unknown	Unknown	3	Yes
64	0	Married (including common law)	White	Moderately differentiated; Grade II	T3	N1	negative	No	No	5	No
55	0	Unknown	Asian or Pacific Islander	Poorly differentiated; Grade III	T3	N1	negative	No	No	2.5	No
64	1	Single (never married)	White	Poorly differentiated; Grade III	T4	N1	negative	Unknown	Unknown	3.7	No
78	0	Married (including common law)	White	Moderately differentiated; Grade II	T1	N0	negative	No	No	0.2	No
75	0	Married (including common law)	White	Moderately differentiated; Grade II	T1	N0	negative	No	No	2.3	No
75	0	Married (including common law)	White	Well differentiated; Grade I	T2	N0	negative	No	No	0.8	No
76	0	Widowed	White	Moderately differentiated; Grade II	T4	N0	Unknown	No	No	7	No
64	1	Married (including common law)	White	Moderately differentiated; Grade II	T3	N2	negative	No	Yes	5.3	No
80	1	Widowed	Asian or Pacific Islander	Moderately differentiated; Grade II	T2	N1	Unknown	No	No	1.5	No
84	1	Widowed	Asian or Pacific Islander	Moderately differentiated; Grade II	T1	N0	Unknown	No	No	3	No
52	1	Married (including common law)	Asian or Pacific Islander	Moderately differentiated; Grade II	T4	N1	negative	No	Yes	2	No
49	1	Married (including common law)	White	Moderately differentiated; Grade II	T2	N0	positive	No	Unknown	7.7	No
41	1	Married (including common law)	White	Moderately differentiated; Grade II	T3	N1	negative	No	No	4	No
73	0	Single (never married)	Black	Moderately differentiated; Grade II	T3	N2	Unknown	No	Unknown	8	No
90	0	Married (including common law)	White	Moderately differentiated; Grade II	T2	N2	Unknown	No	No	3	No
54	0	Married (including common law)	White	Moderately differentiated; Grade II	T2	N0	positive	No	No	5.2	No
63	1	Married (including common law)	White	Moderately differentiated; Grade II	T2	N1	positive	No	No	4.5	No
35	0	Single (never married)	White	Moderately differentiated; Grade II	T3	N2	negative	No	No	10	No
54	1	Married (including common law)	White	Moderately differentiated; Grade II	T3	N1	negative	No	No	6	No
37	1	Single (never married)	White	Well differentiated; Grade I	T1	N0	Unknown	Unknown	Unknown	0.5	No
62	0	Separated	White	Poorly differentiated; Grade III	T3	N1	Unknown	Unknown	Unknown	5	No
57	0	Single (never married)	Black	Moderately differentiated; Grade II	T3	N1	Unknown	No	No	4	No
80	0	Married (including common law)	White	Moderately differentiated; Grade II	T3	N0	negative	No	No	3	No
71	0	Married (including common law)	White	Moderately differentiated; Grade II	T2	N0	Unknown	Unknown	Unknown	3	No
81	1	Widowed	Asian or Pacific Islander	Moderately differentiated; Grade II	T2	N1	Unknown	No	Unknown	1.2	No
82	1	Married (including common law)	White	Moderately differentiated; Grade II	T3	N0	Unknown	No	Unknown	5	No
77	1	Married (including common law)	White	Moderately differentiated; Grade II	T3	N0	Unknown	Unknown	No	3	No
73	1	Married (including common law)	Asian or Pacific Islander	Moderately differentiated; Grade II	T3	N1	negative	Yes	No	4.8	No
56	0	Married (including common law)	White	Moderately differentiated; Grade II	T2	N0	Unknown	No	No	4.5	No
60	1	Married (including common law)	White	Moderately differentiated; Grade II	T2	N1	Unknown	No	No	1.2	No
50	1	Married (including common law)	White	Moderately differentiated; Grade II	T1	N1	negative	Unknown	No	0.5	No
51	1	Separated	Asian or Pacific Islander	Poorly differentiated; Grade III	T3	N1	negative	No	No	2	No
52	0	Married (including common law)	White	Moderately differentiated; Grade II	T2	N2	positive	No	No	2	No
78	1	Single (never married)	Black	Poorly differentiated; Grade III	T3	N0	positive	Unknown	Yes	4.2	No
60	0	Married (including common law)	White	Moderately differentiated; Grade II	T3	N1	negative	Unknown	Unknown	2.5	No
38	0	Married (including common law)	Asian or Pacific Islander	Moderately differentiated; Grade II	T3	N1	positive	No	Unknown	7	Yes
69	0	Married (including common law)	White	Moderately differentiated; Grade II	T2	N0	negative	Unknown	No	1.8	No
55	0	Married (including common law)	White	Moderately differentiated; Grade II	T1	N0	negative	Unknown	No	1.3	No
45	0	Married (including common law)	White	Well differentiated; Grade I	T1	N0	Unknown	Unknown	Unknown	0.5	No
63	0	Unknown	Asian or Pacific Islander	Well differentiated; Grade I	T1	N0	Unknown	Unknown	Unknown	0.2	No
93	1	Widowed	White	Moderately differentiated; Grade II	T3	N1	negative	Unknown	No	3.5	No
69	0	Divorced	White	Moderately differentiated; Grade II	T1	N0	negative	Unknown	No	1.5	No
50	0	Single (never married)	White	Moderately differentiated; Grade II	T3	N0	negative	No	No	6	No
83	0	Widowed	Asian or Pacific Islander	Moderately differentiated; Grade II	T3	N0	Unknown	Unknown	Unknown	4.6	No
62	0	Married (including common law)	White	Moderately differentiated; Grade II	T2	N2	negative	No	No	2	No
74	0	Married (including common law)	White	Well differentiated; Grade I	T1	N0	Unknown	Unknown	Unknown	0.4	No
61	0	Divorced	Black	Moderately differentiated; Grade II	T3	N1	positive	No	No	5.4	Yes
58	1	Married (including common law)	Black	Moderately differentiated; Grade II	T3	N2	positive	No	No	2.3	No
59	0	Married (including common law)	White	Moderately differentiated; Grade II	T3	N2	positive	No	Yes	5	No
50	1	Widowed	Asian or Pacific Islander	Moderately differentiated; Grade II	T3	N1	negative	No	No	4	No
62	0	Married (including common law)	Asian or Pacific Islander	Moderately differentiated; Grade II	T3	N1	positive	Yes	Unknown	3.5	No
54	1	Married (including common law)	Asian or Pacific Islander	Moderately differentiated; Grade II	T1	N0	negative	No	No	1.7	No
58	1	Single (never married)	White	Moderately differentiated; Grade II	T3	N0	negative	No	No	8	No
55	0	Divorced	White	Moderately differentiated; Grade II	T3	N1	positive	No	No	4.8	No
65	0	Married (including common law)	Asian or Pacific Islander	Moderately differentiated; Grade II	T4	N1	positive	Unknown	Unknown	5.1	No
48	1	Married (including common law)	Asian or Pacific Islander	Moderately differentiated; Grade II	T3	N1	negative	No	No	4	No
68	1	Married (including common law)	Asian or Pacific Islander	Moderately differentiated; Grade II	T1	N0	negative	No	No	0.7	No
71	0	Married (including common law)	White	Moderately differentiated; Grade II	T3	N0	negative	No	No	4.4	No
65	0	Married (including common law)	White	Moderately differentiated; Grade II	T2	N2	negative	No	No	2.4	No
59	0	Single (never married)	White	Well differentiated; Grade I	T3	N0	negative	No	No	4.2	No
57	0	Married (including common law)	Black	Moderately differentiated; Grade II	T3	N2	positive	No	Yes	8.4	No
77	1	Widowed	White	Moderately differentiated; Grade II	T3	N0	positive	No	No	2.5	No
77	0	Single (never married)	White	Poorly differentiated; Grade III	T2	N0	negative	Unknown	No	2	Yes
62	0	Married (including common law)	Black	Undifferentiated; anaplastic; Grade IV	T2	N0	negative	No	No	2.8	No
68	0	Married (including common law)	White	Moderately differentiated; Grade II	T4	N0	negative	No	No	7.5	Yes
52	1	Married (including common law)	White	Moderately differentiated; Grade II	T3	N1	negative	No	No	3.6	No
56	0	Single (never married)	Black	Poorly differentiated; Grade III	T3	N2	Unknown	No	No	3	No
55	1	Divorced	Asian or Pacific Islander	Well differentiated; Grade I	T1	N0	Unknown	Unknown	Unknown	0.8	No
50	1	Divorced	Asian or Pacific Islander	Moderately differentiated; Grade II	T3	N2	positive	No	Yes	4	No
72	1	Widowed	Asian or Pacific Islander	Poorly differentiated; Grade III	T3	N0	negative	No	No	5.3	No
53	0	Married (including common law)	White	Moderately differentiated; Grade II	T1	N0	Unknown	Unknown	No	1	No
75	1	Married (including common law)	Black	Moderately differentiated; Grade II	T3	N1	positive	Yes	Yes	98.9	No
46	0	Single (never married)	Black	Moderately differentiated; Grade II	T4	N1	negative	Unknown	Unknown	5	No
50	0	Unknown	White	Poorly differentiated; Grade III	T2	N1	negative	Unknown	No	4	No
43	1	Single (never married)	White	Moderately differentiated; Grade II	T3	N0	negative	No	Yes	1.7	No
61	1	Single (never married)	Asian or Pacific Islander	Poorly differentiated; Grade III	T3	N0	negative	Unknown	Unknown	5.3	No
48	1	Married (including common law)	White	Well differentiated; Grade I	T1	N0	Unknown	Unknown	Unknown	<1	No
51	0	Married (including common law)	White	Moderately differentiated; Grade II	T3	N0	negative	No	No	5	No
81	1	Widowed	White	Poorly differentiated; Grade III	T1	N0	negative	No	No	1	No
33	0	Divorced	White	Moderately differentiated; Grade II	T3	N1	positive	No	No	5	No
66	1	Single (never married)	White	Poorly differentiated; Grade III	T3	N0	Unknown	Unknown	No	3.2	Yes
65	0	Married (including common law)	White	Poorly differentiated; Grade III	T3	N1	negative	No	No	3.5	No
88	0	Married (including common law)	White	Moderately differentiated; Grade II	T1	N0	negative	No	Unknown	2.7	No
49	1	Divorced	White	Moderately differentiated; Grade II	T4	N1	Unknown	Yes	Yes	6.7	No
75	1	Single (never married)	Asian or Pacific Islander	Moderately differentiated; Grade II	T1	N0	Unknown	No	No	3.5	No
72	0	Married (including common law)	Black	Well differentiated; Grade I	T1	N1	Unknown	No	No	2.5	No
62	0	Married (including common law)	White	Moderately differentiated; Grade II	T3	N1	negative	No	No	6.5	No
89	0	Married (including common law)	White	Moderately differentiated; Grade II	T1	N0	positive	No	Unknown	3.5	No
51	1	Married (including common law)	Asian or Pacific Islander	Well differentiated; Grade I	T1	N0	Unknown	Unknown	Unknown	0.3	No
84	1	Widowed	White	Moderately differentiated; Grade II	T2	N0	negative	Unknown	Unknown	4.2	No
69	0	Married (including common law)	White	Well differentiated; Grade I	T3	N0	positive	No	No	5	No
77	1	Divorced	White	Moderately differentiated; Grade II	T2	N0	negative	No	No	1.2	No
64	1	Single (never married)	White	Moderately differentiated; Grade II	T1	N0	Unknown	No	No	0.2	No
76	0	Married (including common law)	White	Moderately differentiated; Grade II	T3	N1	negative	No	Unknown	11	No
69	0	Single (never married)	White	Moderately differentiated; Grade II	T3	N1	Unknown	Unknown	No	4	No
68	1	Married (including common law)	White	Moderately differentiated; Grade II	T3	N1	negative	No	No	3	No
61	1	Single (never married)	White	Moderately differentiated; Grade II	T2	N1	negative	No	No	3.9	No
55	0	Married (including common law)	White	Moderately differentiated; Grade II	T1	N0	Unknown	No	No	1	No
59	0	Married (including common law)	White	Poorly differentiated; Grade III	T3	N0	Unknown	Yes	No	2.7	No
79	0	Married (including common law)	Asian or Pacific Islander	Moderately differentiated; Grade II	T3	N0	positive	No	No	2	No
47	1	Single (never married)	Black	Well differentiated; Grade I	T1	N0	Unknown	Unknown	Unknown	0.7	No
71	0	Married (including common law)	White	Moderately differentiated; Grade II	T3	N0	Unknown	No	No	2.8	No
78	0	Widowed	White	Well differentiated; Grade I	T1	N0	negative	No	No	0.3	No
66	0	Widowed	White	Moderately differentiated; Grade II	T3	N0	negative	No	Unknown	3.5	No
88	1	Divorced	Black	Moderately differentiated; Grade II	T1	N0	negative	Unknown	Unknown	5	No
48	1	Single (never married)	White	Well differentiated; Grade I	T1	N0	Unknown	Unknown	Unknown	1	No
62	1	Married (including common law)	White	Moderately differentiated; Grade II	T3	N1	negative	Yes	No	3.1	No
30	0	Single (never married)	White	Well differentiated; Grade I	T1	N0	Unknown	Unknown	Unknown	0.3	No
79	0	Single (never married)	White	Moderately differentiated; Grade II	T3	N0	Unknown	Unknown	Unknown	11.9	No
57	0	Single (never married)	White	Moderately differentiated; Grade II	T3	N0	positive	Unknown	No	6	No
71	0	Married (including common law)	Asian or Pacific Islander	Moderately differentiated; Grade II	T3	N0	positive	Unknown	No	2.5	No
67	0	Married (including common law)	White	Moderately differentiated; Grade II	T3	N1	Unknown	Unknown	No	5	No
65	1	Widowed	White	Moderately differentiated; Grade II	T2	N0	positive	No	No	1.4	No
49	0	Married (including common law)	White	Moderately differentiated; Grade II	T1	N0	Unknown	No	No	0.8	No
71	1	Married (including common law)	Asian or Pacific Islander	Well differentiated; Grade I	T1	N0	Unknown	No	No	6	No
60	1	Married (including common law)	Asian or Pacific Islander	Moderately differentiated; Grade II	T3	N0	positive	No	No	4.2	No
72	0	Married (including common law)	White	Poorly differentiated; Grade III	T3	N0	negative	Unknown	No	4.4	No
55	0	Married (including common law)	White	Moderately differentiated; Grade II	T3	N0	Unknown	No	No	9	No
51	1	Single (never married)	White	Well differentiated; Grade I	T2	N1	Unknown	Unknown	Unknown	3.3	No
75	1	Single (never married)	Asian or Pacific Islander	Moderately differentiated; Grade II	T3	N2	negative	Yes	No	6	No
71	0	Single (never married)	White	Moderately differentiated; Grade II	T3	N0	negative	No	No	6.4	No
52	0	Married (including common law)	Asian or Pacific Islander	Moderately differentiated; Grade II	T3	N0	positive	No	No	3	No
73	0	Married (including common law)	Asian or Pacific Islander	Poorly differentiated; Grade III	T3	N2	Unknown	Unknown	No	8	No
48	0	Married (including common law)	Asian or Pacific Islander	Moderately differentiated; Grade II	T3	N1	negative	Unknown	No	5	No
70	1	Single (never married)	White	Well differentiated; Grade I	T3	N0	Unknown	Unknown	Unknown	6	No
50	0	Single (never married)	White	Moderately differentiated; Grade II	T3	N0	Unknown	No	No	3	No
69	0	Single (never married)	Black	Moderately differentiated; Grade II	T3	N0	Unknown	Unknown	Unknown	3.1	No
64	1	Married (including common law)	Black	Well differentiated; Grade I	T1	N0	Unknown	Unknown	Unknown	0.4	No
60	1	Married (including common law)	White	Moderately differentiated; Grade II	T1	N2	negative	Yes	No	2.2	No
81	0	Widowed	Asian or Pacific Islander	Moderately differentiated; Grade II	T3	N0	Unknown	Unknown	No	3.7	No
62	0	Married (including common law)	Asian or Pacific Islander	Well differentiated; Grade I	T1	N0	Unknown	Unknown	No	1.4	No
87	1	Widowed	White	Moderately differentiated; Grade II	T3	N0	positive	Unknown	Unknown	6	No
57	0	Married (including common law)	Asian or Pacific Islander	Moderately differentiated; Grade II	T3	N0	negative	Unknown	No	3	No
55	0	Divorced	Asian or Pacific Islander	Moderately differentiated; Grade II	T1	N1	Unknown	No	No	5.5	Yes
49	1	Married (including common law)	White	Moderately differentiated; Grade II	T3	N0	negative	No	No	3	No
77	0	Widowed	White	Moderately differentiated; Grade II	T2	N0	Unknown	No	Unknown	0.8	No
71	0	Married (including common law)	White	Poorly differentiated; Grade III	T3	N1	Unknown	Unknown	Unknown	5	No
65	0	Single (never married)	White	Moderately differentiated; Grade II	T3	N2	negative	Yes	No	1.7	No
62	1	Divorced	White	Moderately differentiated; Grade II	T3	N1	positive	No	Unknown	7	No
56	0	Married (including common law)	White	Moderately differentiated; Grade II	T3	N1	positive	Unknown	Unknown	5	No
54	1	Married (including common law)	White	Moderately differentiated; Grade II	T3	N0	Unknown	No	No	3.5	No
51	1	Widowed	White	Poorly differentiated; Grade III	T3	N1	negative	Unknown	Unknown	2.8	No
51	1	Married (including common law)	White	Moderately differentiated; Grade II	T1	N0	negative	No	No	3	No
90	1	Widowed	White	Moderately differentiated; Grade II	T2	N0	Unknown	No	No	2.2	No
53	0	Married (including common law)	White	Moderately differentiated; Grade II	T3	N1	negative	No	No	6	No
67	0	Married (including common law)	White	Moderately differentiated; Grade II	T1	N0	negative	Unknown	No	1.3	No
68	0	Married (including common law)	White	Moderately differentiated; Grade II	T3	N2	positive	No	No	2	No
67	0	Married (including common law)	Asian or Pacific Islander	Moderately differentiated; Grade II	T4	N2	negative	No	No	3.2	No
58	1	Married (including common law)	White	Moderately differentiated; Grade II	T3	N1	Unknown	Unknown	Unknown	7	No
68	1	Married (including common law)	White	Moderately differentiated; Grade II	T1	N1	negative	No	Yes	1.6	No
80	1	Divorced	White	Moderately differentiated; Grade II	T3	N2	Unknown	No	No	4.5	No
100+	1	Widowed	White	Well differentiated; Grade I	T1	N0	Unknown	Unknown	Unknown	5	No
55	0	Single (never married)	White	Moderately differentiated; Grade II	T3	N0	negative	No	No	9	No
79	1	Widowed	Asian or Pacific Islander	Moderately differentiated; Grade II	T2	N1	Unknown	No	Yes	4.5	No
73	1	Married (including common law)	Asian or Pacific Islander	Moderately differentiated; Grade II	T2	N1	negative	No	No	4.3	No
40	0	Divorced	White	Moderately differentiated; Grade II	T2	N1	positive	No	No	6	No
58	0	Married (including common law)	White	Moderately differentiated; Grade II	T3	N0	negative	Unknown	No	3	No
72	0	Married (including common law)	White	Moderately differentiated; Grade II	T2	N0	Unknown	Unknown	Unknown	6	No
51	1	Married (including common law)	White	Moderately differentiated; Grade II	T3	N1	negative	Unknown	No	5.6	No
50	0	Married (including common law)	White	Well differentiated; Grade I	T1	N0	Unknown	No	No	2.4	No
55	1	Unknown	White	Moderately differentiated; Grade II	T3	N2	Unknown	No	Yes	3	No
50	1	Married (including common law)	White	Moderately differentiated; Grade II	T4	N2	negative	Unknown	Yes	3	No
49	1	Married (including common law)	White	Moderately differentiated; Grade II	T3	N1	negative	Unknown	No	4	No
55	1	Married (including common law)	Asian or Pacific Islander	Moderately differentiated; Grade II	T3	N1	Unknown	Unknown	No	7	No
41	0	Single (never married)	White	Moderately differentiated; Grade II	T1	N0	Unknown	No	No	2	No
74	1	Single (never married)	White	Moderately differentiated; Grade II	T3	N1	Unknown	No	No	4.3	No
82	1	Widowed	White	Moderately differentiated; Grade II	T1	N0	negative	Unknown	No	3.8	No
57	0	Single (never married)	White	Moderately differentiated; Grade II	T3	N1	negative	No	No	5	No
47	0	Married (including common law)	White	Well differentiated; Grade I	T2	N0	negative	No	No	2.5	No
52	0	Married (including common law)	Asian or Pacific Islander	Moderately differentiated; Grade II	T3	N2	positive	No	No	3	No
54	1	Married (including common law)	White	Moderately differentiated; Grade II	T3	N1	positive	No	No	0.7	Yes
79	0	Widowed	White	Well differentiated; Grade I	T3	N0	negative	No	No	4	No
72	0	Married (including common law)	White	Poorly differentiated; Grade III	T3	N1	positive	No	No	5	No
87	0	Widowed	Black	Well differentiated; Grade I	T3	N0	positive	Unknown	No	8.5	No
50	1	Married (including common law)	White	Moderately differentiated; Grade II	T1	N0	negative	No	No	3	No
73	1	Unknown	White	Moderately differentiated; Grade II	T4	N1	negative	Unknown	Unknown	5	No
64	1	Married (including common law)	White	Moderately differentiated; Grade II	T3	N2	positive	No	Yes	3.5	No
60	0	Married (including common law)	White	Moderately differentiated; Grade II	T3	N1	negative	No	No	4	No
86	1	Widowed	White	Undifferentiated; anaplastic; Grade IV	T3	N1	positive	Unknown	No	7	No
91	1	Widowed	Asian or Pacific Islander	Moderately differentiated; Grade II	T3	N0	positive	Unknown	No	4.3	No
42	0	Married (including common law)	White	Moderately differentiated; Grade II	T3	N0	Unknown	No	No	3.5	No
68	0	Divorced	White	Moderately differentiated; Grade II	T4	N1	positive	No	No	7	No
61	1	Widowed	Black	Moderately differentiated; Grade II	T4	N0	positive	Unknown	No	6	No
70	1	Married (including common law)	White	Moderately differentiated; Grade II	T2	N0	negative	No	No	2.1	No
54	0	Married (including common law)	Black	Moderately differentiated; Grade II	T3	N1	Unknown	Unknown	No	8	No
72	0	Married (including common law)	Black	Moderately differentiated; Grade II	T3	N1	negative	No	No	0.4	No
75	0	Single (never married)	Asian or Pacific Islander	Moderately differentiated; Grade II	T3	N0	positive	Unknown	No	5	No
50	0	Single (never married)	White	Moderately differentiated; Grade II	T2	N0	negative	No	Unknown	4.9	No
62	1	Unknown	White	Moderately differentiated; Grade II	T4	N2	Unknown	Yes	Yes	4.1	No
59	0	Married (including common law)	Asian or Pacific Islander	Well differentiated; Grade I	T1	N0	Unknown	Unknown	Unknown	0.8	No
70	0	Married (including common law)	Asian or Pacific Islander	Moderately differentiated; Grade II	T2	N1	Unknown	Unknown	No	8	No
53	1	Married (including common law)	Asian or Pacific Islander	Moderately differentiated; Grade II	T1	N0	Unknown	Unknown	No	0.6	No
44	1	Divorced	Asian or Pacific Islander	Moderately differentiated; Grade II	T2	N0	Unknown	Unknown	No	4.6	No
58	1	Married (including common law)	Asian or Pacific Islander	Moderately differentiated; Grade II	T3	N1	negative	No	No	6.5	No
79	0	Married (including common law)	White	Moderately differentiated; Grade II	T4	N2	Unknown	No	Yes	5	Yes
44	0	Single (never married)	White	Moderately differentiated; Grade II	T3	N0	Unknown	No	No	3.5	No
70	1	Married (including common law)	White	Moderately differentiated; Grade II	T2	N0	positive	Unknown	Yes	0.1	No
54	1	Single (never married)	White	Moderately differentiated; Grade II	T2	N1	positive	No	No	4.6	No
65	1	Married (including common law)	Black	Well differentiated; Grade I	T3	N1	Unknown	No	Yes	7.5	No
49	0	Divorced	White	Moderately differentiated; Grade II	T3	N0	Unknown	No	Unknown	2	No
69	0	Married (including common law)	White	Moderately differentiated; Grade II	T3	N0	Unknown	Unknown	Unknown	4	No
67	0	Divorced	White	Moderately differentiated; Grade II	T3	N0	positive	Unknown	No	2	No
60	1	Married (including common law)	Asian or Pacific Islander	Moderately differentiated; Grade II	T3	N1	Unknown	No	No	1.8	No
61	1	Single (never married)	White	Poorly differentiated; Grade III	T2	N0	Unknown	No	No	2.5	No
66	0	Single (never married)	White	Well differentiated; Grade I	T1	N0	negative	Unknown	Unknown	0.4	No
48	0	Married (including common law)	Asian or Pacific Islander	Moderately differentiated; Grade II	T3	N1	positive	No	No	5	No
57	0	Married (including common law)	Asian or Pacific Islander	Moderately differentiated; Grade II	T3	N1	positive	No	No	4	No
60	0	Married (including common law)	Asian or Pacific Islander	Moderately differentiated; Grade II	T4	N0	positive	No	No	9	No
64	1	Married (including common law)	Asian or Pacific Islander	Well differentiated; Grade I	T1	N0	Unknown	Unknown	Unknown	1.1	No
41	1	Single (never married)	White	Moderately differentiated; Grade II	T4	N2	negative	No	No	6.2	No
59	0	Unknown	Asian or Pacific Islander	Moderately differentiated; Grade II	T1	N0	negative	Unknown	No	0.8	No
65	1	Married (including common law)	Asian or Pacific Islander	Moderately differentiated; Grade II	T2	N0	negative	No	Unknown	2.2	No
61	1	Married (including common law)	White	Well differentiated; Grade I	T3	N0	negative	Unknown	No	7	No
58	0	Married (including common law)	Asian or Pacific Islander	Poorly differentiated; Grade III	T3	N1	positive	No	No	3	No
55	0	Single (never married)	Black	Moderately differentiated; Grade II	T1	N1	negative	Yes	Yes	1.7	No
64	0	Married (including common law)	Asian or Pacific Islander	Moderately differentiated; Grade II	T3	N0	Unknown	No	No	2	No
52	1	Married (including common law)	White	Moderately differentiated; Grade II	T4	N0	positive	No	No	9	No
51	0	Married (including common law)	Black	Well differentiated; Grade I	T1	N0	negative	Unknown	No	2	No
74	0	Single (never married)	White	Moderately differentiated; Grade II	T2	N0	Unknown	No	No	3.6	No
62	0	Married (including common law)	Asian or Pacific Islander	Moderately differentiated; Grade II	T3	N0	positive	Unknown	Unknown	4	No
67	0	Married (including common law)	Black	Moderately differentiated; Grade II	T1	N0	Unknown	No	No	0.6	No
50	1	Single (never married)	White	Moderately differentiated; Grade II	T3	N2	positive	Yes	Yes	2	No
73	1	Married (including common law)	Asian or Pacific Islander	Moderately differentiated; Grade II	T3	N0	negative	No	No	3	No
68	0	Married (including common law)	White	Moderately differentiated; Grade II	T2	N1	negative	Unknown	No	2.4	No
84	1	Married (including common law)	White	Moderately differentiated; Grade II	T3	N0	positive	Unknown	No	1.4	No
34	1	Married (including common law)	Asian or Pacific Islander	Moderately differentiated; Grade II	T2	N0	negative	No	No	1.5	No
58	1	Single (never married)	White	Moderately differentiated; Grade II	T2	N1	negative	No	Yes	1.8	No
53	0	Unknown	Asian or Pacific Islander	Moderately differentiated; Grade II	T2	N1	negative	Unknown	No	1.7	No
61	1	Married (including common law)	Asian or Pacific Islander	Moderately differentiated; Grade II	T3	N1	Unknown	No	No	5	No
54	0	Married (including common law)	Asian or Pacific Islander	Moderately differentiated; Grade II	T3	N0	Unknown	No	No	2.5	No
47	0	Single (never married)	White	Moderately differentiated; Grade II	T3	N1	positive	No	No	3.5	No
73	1	Married (including common law)	White	Moderately differentiated; Grade II	T1	N0	negative	No	No	1.2	No
65	1	Unknown	White	Moderately differentiated; Grade II	T3	N0	Unknown	No	No	2.8	No
56	0	Married (including common law)	Asian or Pacific Islander	Moderately differentiated; Grade II	T3	N1	Unknown	No	No	5.3	No
40	1	Married (including common law)	Asian or Pacific Islander	Moderately differentiated; Grade II	T3	N1	Unknown	No	No	5	No
72	0	Married (including common law)	White	Well differentiated; Grade I	T1	N0	positive	Unknown	Unknown	3.4	No
49	1	Married (including common law)	White	Moderately differentiated; Grade II	T2	N0	negative	No	No	1.3	No
49	1	Unknown	Asian or Pacific Islander	Moderately differentiated; Grade II	T3	N2	negative	No	No	4.5	No
46	1	Married (including common law)	White	Moderately differentiated; Grade II	T3	N0	positive	Unknown	No	1.5	No
20	1	Single (never married)	White	Moderately differentiated; Grade II	T3	N1	positive	No	No	2.5	No
75	1	Married (including common law)	Black	Well differentiated; Grade I	T1	N0	Unknown	Unknown	Unknown	0.6	No
69	0	Married (including common law)	White	Poorly differentiated; Grade III	T3	N1	Unknown	No	No	3.3	No
88	1	Widowed	Asian or Pacific Islander	Moderately differentiated; Grade II	T3	N1	Unknown	Unknown	Unknown	2	No
72	0	Married (including common law)	White	Moderately differentiated; Grade II	T3	N1	Unknown	No	No	4	No
50	0	Married (including common law)	White	Moderately differentiated; Grade II	T3	N0	Unknown	No	No	4.5	No
62	1	Married (including common law)	Asian or Pacific Islander	Moderately differentiated; Grade II	T3	N1	positive	No	No	14	No
53	1	Married (including common law)	White	Moderately differentiated; Grade II	T3	N1	negative	No	No	2.3	No
88	1	Widowed	White	Poorly differentiated; Grade III	T2	N0	Unknown	No	No	6.5	No
47	0	Married (including common law)	White	Moderately differentiated; Grade II	T2	N0	positive	No	Unknown	3	No
66	0	Single (never married)	White	Poorly differentiated; Grade III	T2	N0	positive	No	No	4	No
70	1	Divorced	White	Poorly differentiated; Grade III	T2	N0	positive	No	Unknown	3.4	No
73	0	Married (including common law)	White	Well differentiated; Grade I	T1	N0	Unknown	No	No	0.5	No
36	1	Married (including common law)	White	Moderately differentiated; Grade II	T3	N0	negative	No	No	3	No
39	0	Married (including common law)	Asian or Pacific Islander	Moderately differentiated; Grade II	T3	N2	positive	No	No	5	No
62	1	Widowed	Asian or Pacific Islander	Moderately differentiated; Grade II	T2	N0	negative	No	No	3	No
59	1	Unknown	Asian or Pacific Islander	Moderately differentiated; Grade II	T3	N1	negative	Yes	Unknown	0.8	No
77	1	Unknown	White	Moderately differentiated; Grade II	T3	N0	negative	Unknown	Unknown	9.2	No
65	0	Separated	Asian or Pacific Islander	Moderately differentiated; Grade II	T3	N0	Unknown	No	Yes	4.3	No
65	0	Married (including common law)	White	Moderately differentiated; Grade II	T3	N1	negative	Unknown	No	7	No
78	1	Widowed	White	Moderately differentiated; Grade II	T4	N2	Unknown	No	Unknown	3.7	Yes
77	0	Married (including common law)	White	Poorly differentiated; Grade III	T3	N0	positive	No	No	8	No
45	0	Single (never married)	White	Poorly differentiated; Grade III	T1	N0	positive	Unknown	No	3	No
58	1	Single (never married)	White	Moderately differentiated; Grade II	T3	N1	negative	No	Unknown	3.5	No
45	0	Married (including common law)	White	Moderately differentiated; Grade II	T3	N1	negative	No	No	1.7	No
51	0	Married (including common law)	Asian or Pacific Islander	Well differentiated; Grade I	T2	N0	Unknown	Unknown	Unknown	<3	No
56	0	Married (including common law)	Asian or Pacific Islander	Well differentiated; Grade I	T1	N0	Unknown	Unknown	Unknown	0.5	No
79	1	Married (including common law)	White	Moderately differentiated; Grade II	T3	N0	negative	Unknown	Unknown	1.8	No
53	1	Divorced	White	Moderately differentiated; Grade II	T1	N0	negative	No	Unknown	1.2	No
45	1	Single (never married)	White	Moderately differentiated; Grade II	T2	N2	negative	No	No	4.5	No
76	0	Married (including common law)	White	Moderately differentiated; Grade II	T3	N0	positive	No	No	7	No
53	0	Divorced	White	Well differentiated; Grade I	T1	N0	Unknown	Unknown	Unknown	0.8	No
64	0	Unknown	White	Moderately differentiated; Grade II	T1	N0	negative	No	No	0.4	No
40	0	Married (including common law)	White	Moderately differentiated; Grade II	T3	N1	negative	No	No	4.7	No
56	0	Married (including common law)	Asian or Pacific Islander	Moderately differentiated; Grade II	T2	N1	positive	No	No	1	No
69	1	Married (including common law)	White	Moderately differentiated; Grade II	T1	N1	negative	No	No	0.3	No
61	1	Married (including common law)	Black	Moderately differentiated; Grade II	T4	N0	negative	Yes	No	1.5	No
55	0	Unknown	White	Moderately differentiated; Grade II	T2	N0	negative	No	No	2.5	No
79	1	Married (including common law)	White	Well differentiated; Grade I	T3	N0	Unknown	No	Unknown	8	No
63	1	Divorced	White	Moderately differentiated; Grade II	T3	N0	negative	No	No	4.3	No
53	0	Married (including common law)	Asian or Pacific Islander	Moderately differentiated; Grade II	T2	N2	negative	No	Yes	2.3	No
53	1	Married (including common law)	White	Moderately differentiated; Grade II	T1	N0	Unknown	No	Unknown	2	No
59	0	Widowed	White	Poorly differentiated; Grade III	T1	N1	Unknown	Unknown	Unknown	4	No
50	1	Married (including common law)	Asian or Pacific Islander	Well differentiated; Grade I	T1	N0	Unknown	Unknown	Unknown	0.4	No
46	0	Married (including common law)	White	Moderately differentiated; Grade II	T2	N0	Unknown	No	No	2.7	No
89	0	Widowed	White	Moderately differentiated; Grade II	T3	N1	Unknown	No	No	4.8	No
78	0	Married (including common law)	White	Moderately differentiated; Grade II	T3	N0	negative	No	No	5.5	No
58	0	Married (including common law)	White	Poorly differentiated; Grade III	T3	N1	negative	Unknown	Unknown	7	No
36	1	Divorced	White	Moderately differentiated; Grade II	T3	N2	positive	No	No	7	No
67	0	Married (including common law)	Asian or Pacific Islander	Moderately differentiated; Grade II	T3	N1	positive	Yes	Yes	3	No
67	0	Single (never married)	White	Moderately differentiated; Grade II	T3	N0	negative	Yes	Yes	2.2	No
81	0	Married (including common law)	White	Well differentiated; Grade I	T1	N0	Unknown	Unknown	Unknown	0.3	No
61	1	Married (including common law)	White	Moderately differentiated; Grade II	T3	N0	negative	No	No	3.5	No
81	0	Married (including common law)	Asian or Pacific Islander	Well differentiated; Grade I	T2	N1	positive	No	Unknown	8	No
60	0	Married (including common law)	White	Moderately differentiated; Grade II	T3	N1	negative	No	No	5	Yes
53	1	Married (including common law)	White	Moderately differentiated; Grade II	T3	N2	negative	Unknown	Unknown	5	No
63	0	Married (including common law)	White	Moderately differentiated; Grade II	T3	N0	negative	No	No	7.6	No
63	0	Married (including common law)	White	Moderately differentiated; Grade II	T1	N0	negative	No	No	1	No
60	0	Single (never married)	White	Moderately differentiated; Grade II	T3	N1	positive	No	No	8.1	Yes
66	0	Married (including common law)	Black	Moderately differentiated; Grade II	T3	N0	positive	No	No	9	No
80	1	Married (including common law)	White	Undifferentiated; anaplastic; Grade IV	T2	N0	negative	No	No	1.7	No
43	0	Married (including common law)	White	Moderately differentiated; Grade II	T3	N1	positive	Unknown	No	5	No
32	1	Married (including common law)	White	Poorly differentiated; Grade III	T1	N1	negative	Unknown	Unknown	3.4	No
73	1	Married (including common law)	White	Moderately differentiated; Grade II	T3	N1	positive	No	No	4.5	No
64	0	Married (including common law)	Asian or Pacific Islander	Moderately differentiated; Grade II	T3	N0	Unknown	No	No	2	No
95	1	Single (never married)	Asian or Pacific Islander	Moderately differentiated; Grade II	T3	N0	Unknown	No	No	7	No
56	0	Single (never married)	Asian or Pacific Islander	Poorly differentiated; Grade III	T2	N0	positive	Unknown	Unknown	10	Yes
67	0	Single (never married)	White	Moderately differentiated; Grade II	T3	N2	positive	Yes	Unknown	6	No
66	1	Single (never married)	White	Moderately differentiated; Grade II	T3	N1	negative	Unknown	Unknown	3	No
89	1	Widowed	Asian or Pacific Islander	Moderately differentiated; Grade II	T4	N0	Unknown	No	No	4	No
63	0	Married (including common law)	Asian or Pacific Islander	Undifferentiated; anaplastic; Grade IV	T3	N0	Unknown	Unknown	Unknown	9	No
68	1	Married (including common law)	Asian or Pacific Islander	Moderately differentiated; Grade II	T1	N0	Unknown	No	No	1	No
51	1	Single (never married)	Asian or Pacific Islander	Moderately differentiated; Grade II	T1	N0	positive	Unknown	Unknown	4.5	Yes
53	1	Married (including common law)	Asian or Pacific Islander	Moderately differentiated; Grade II	T1	N0	Unknown	No	No	0.1	No
65	1	Divorced	Asian or Pacific Islander	Moderately differentiated; Grade II	T2	N1	negative	Unknown	No	2.8	No
61	0	Unknown	White	Moderately differentiated; Grade II	T2	N1	positive	No	No	5	No
78	0	Unknown	Asian or Pacific Islander	Moderately differentiated; Grade II	T2	N0	negative	No	No	1.7	No
81	0	Single (never married)	Asian or Pacific Islander	Poorly differentiated; Grade III	T2	N0	negative	No	Unknown	1.8	No
47	1	Married (including common law)	Asian or Pacific Islander	Moderately differentiated; Grade II	T3	N0	negative	No	No	5	No
65	0	Married (including common law)	White	Well differentiated; Grade I	T3	N0	negative	No	No	3	No
64	1	Divorced	Asian or Pacific Islander	Moderately differentiated; Grade II	T2	N0	Unknown	No	Unknown	1	No
50	0	Married (including common law)	White	Moderately differentiated; Grade II	T1	N0	negative	Unknown	No	0.3	No
49	0	Married (including common law)	Asian or Pacific Islander	Moderately differentiated; Grade II	T3	N1	positive	No	No	8	No
86	0	Married (including common law)	White	Moderately differentiated; Grade II	T2	N0	Unknown	No	No	2.5	No
70	0	Divorced	Asian or Pacific Islander	Moderately differentiated; Grade II	T3	N0	positive	Unknown	No	1.5	No
57	0	Single (never married)	Black	Moderately differentiated; Grade II	T3	N1	positive	No	No	6.2	No
57	0	Married (including common law)	White	Moderately differentiated; Grade II	T3	N0	negative	No	No	2	No
62	1	Unknown	Asian or Pacific Islander	Moderately differentiated; Grade II	T2	N1	negative	Unknown	Unknown	2.2	No
66	1	Single (never married)	Asian or Pacific Islander	Moderately differentiated; Grade II	T1	N0	negative	No	No	0.6	No
57	1	Married (including common law)	White	Moderately differentiated; Grade II	T4	N1	positive	Unknown	Yes	7	No
95	1	Married (including common law)	Asian or Pacific Islander	Moderately differentiated; Grade II	T4	N2	Unknown	No	Yes	3.8	No
58	1	Single (never married)	Asian or Pacific Islander	Undifferentiated; anaplastic; Grade IV	T3	N1	positive	No	Unknown	5	No
71	0	Married (including common law)	Asian or Pacific Islander	Moderately differentiated; Grade II	T1	N1	Unknown	No	No	1.2	No
55	0	Married (including common law)	White	Moderately differentiated; Grade II	T3	N1	Unknown	Unknown	Unknown	3.6	No
48	1	Married (including common law)	White	Moderately differentiated; Grade II	T2	N1	negative	Yes	No	1.2	No
47	1	Married (including common law)	White	Moderately differentiated; Grade II	T2	N0	Unknown	Unknown	Unknown	0.6	No
26	1	Married (including common law)	White	Poorly differentiated; Grade III	T2	N1	negative	No	Unknown	3.3	No
46	0	Divorced	Black	Moderately differentiated; Grade II	T2	N0	negative	No	No	4.8	No
74	1	Married (including common law)	White	Moderately differentiated; Grade II	T4	N1	positive	No	Yes	3	No
66	0	Married (including common law)	Asian or Pacific Islander	Moderately differentiated; Grade II	T3	N2	negative	Yes	No	2.5	No
69	0	Married (including common law)	White	Poorly differentiated; Grade III	T3	N1	positive	No	No	6.3	No
61	0	Married (including common law)	White	Moderately differentiated; Grade II	T4	N0	Borderline	No	Yes	9	No
60	0	Married (including common law)	Asian or Pacific Islander	Moderately differentiated; Grade II	T3	N2	positive	No	Yes	6	No
53	0	Married (including common law)	White	Moderately differentiated; Grade II	T2	N0	negative	Yes	No	1.8	No
70	0	Unknown	Asian or Pacific Islander	Moderately differentiated; Grade II	T3	N2	positive	No	No	2	No
47	0	Married (including common law)	White	Moderately differentiated; Grade II	T1	N0	negative	No	No	2	No
57	0	Divorced	White	Moderately differentiated; Grade II	T2	N0	positive	No	No	3	No
46	1	Single (never married)	White	Moderately differentiated; Grade II	T3	N2	Unknown	Yes	Yes	7	No
84	1	Widowed	Asian or Pacific Islander	Moderately differentiated; Grade II	T3	N1	positive	Unknown	Unknown	3.5	Yes
92	1	Widowed	Asian or Pacific Islander	Moderately differentiated; Grade II	T2	N0	positive	Unknown	Unknown	2.5	No
48	0	Married (including common law)	White	Well differentiated; Grade I	T3	N1	positive	No	Unknown	7	Yes
63	0	Married (including common law)	Asian or Pacific Islander	Moderately differentiated; Grade II	T3	N1	positive	Unknown	No	1.3	No
80	0	Married (including common law)	White	Moderately differentiated; Grade II	T3	N0	negative	No	No	4.2	No
60	0	Married (including common law)	Asian or Pacific Islander	Moderately differentiated; Grade II	T3	N2	positive	No	Unknown	2.4	Yes
71	1	Married (including common law)	White	Moderately differentiated; Grade II	T1	N1	Unknown	No	No	2	No
50	1	Single (never married)	Asian or Pacific Islander	Moderately differentiated; Grade II	T3	N1	positive	Unknown	Unknown	5	No
82	0	Married (including common law)	White	Moderately differentiated; Grade II	T3	N1	negative	Unknown	Unknown	4.5	No
78	1	Married (including common law)	White	Moderately differentiated; Grade II	T2	N1	negative	No	Yes	6	No
49	1	Single (never married)	White	Undifferentiated; anaplastic; Grade IV	T1	N1	negative	Unknown	No	0.9	No
56	1	Married (including common law)	White	Moderately differentiated; Grade II	T2	N1	negative	No	Unknown	4	No
63	0	Single (never married)	White	Moderately differentiated; Grade II	T3	N0	negative	No	Unknown	3	No
91	1	Unknown	White	Moderately differentiated; Grade II	T3	N0	negative	No	No	3.6	No
54	0	Single (never married)	White	Moderately differentiated; Grade II	T1	N0	negative	No	No	1.5	No
70	1	Widowed	White	Poorly differentiated; Grade III	T3	N2	negative	Unknown	Yes	3.5	No
47	1	Single (never married)	Black	Well differentiated; Grade I	T1	N0	Unknown	Unknown	Unknown	1	No
58	0	Married (including common law)	White	Moderately differentiated; Grade II	T3	N0	negative	No	No	5	No
63	0	Married (including common law)	White	Well differentiated; Grade I	T1	N0	negative	No	No	2.5	No
61	0	Single (never married)	White	Moderately differentiated; Grade II	T3	N1	negative	No	No	4	No
57	0	Single (never married)	Asian or Pacific Islander	Poorly differentiated; Grade III	T3	N2	positive	No	Yes	6	No
64	1	Married (including common law)	Asian or Pacific Islander	Moderately differentiated; Grade II	T3	N2	positive	Yes	Yes	4	No
52	1	Married (including common law)	White	Poorly differentiated; Grade III	T2	N0	Unknown	No	No	1.5	No
70	1	Married (including common law)	Asian or Pacific Islander	Well differentiated; Grade I	T3	N0	negative	No	No	2	No
56	1	Married (including common law)	Asian or Pacific Islander	Moderately differentiated; Grade II	T3	N2	positive	Unknown	Unknown	4	Yes
68	1	Divorced	White	Moderately differentiated; Grade II	T3	N0	negative	No	No	3.1	No
92	1	Widowed	White	Moderately differentiated; Grade II	T3	N0	negative	Unknown	Unknown	3	No
65	0	Married (including common law)	White	Poorly differentiated; Grade III	T1	N0	negative	No	No	0.1	No
83	1	Married (including common law)	White	Well differentiated; Grade I	T1	N0	Unknown	No	No	0.3	No
56	0	Married (including common law)	Asian or Pacific Islander	Moderately differentiated; Grade II	T1	N1	positive	No	No	1.3	No
65	1	Married (including common law)	White	Moderately differentiated; Grade II	T2	N0	positive	Unknown	No	1	No
47	0	Married (including common law)	White	Moderately differentiated; Grade II	T3	N2	positive	No	No	1.5	No
62	1	Single (never married)	White	Moderately differentiated; Grade II	T3	N1	negative	No	No	6	No
77	1	Divorced	Black	Moderately differentiated; Grade II	T2	N0	positive	Unknown	Unknown	2	No
52	0	Married (including common law)	Asian or Pacific Islander	Moderately differentiated; Grade II	T3	N0	positive	No	No	4	No
33	1	Married (including common law)	White	Moderately differentiated; Grade II	T4	N1	negative	No	No	3.8	No
46	0	Married (including common law)	Asian or Pacific Islander	Moderately differentiated; Grade II	T3	N1	positive	Unknown	Unknown	6	No
53	0	Married (including common law)	White	Well differentiated; Grade I	T3	N0	positive	No	No	1.4	No
68	0	Divorced	White	Moderately differentiated; Grade II	T1	N0	negative	No	No	1.5	No
41	0	Married (including common law)	White	Moderately differentiated; Grade II	T3	N0	negative	No	Yes	3.4	No
80	1	Married (including common law)	White	Moderately differentiated; Grade II	T3	N0	positive	No	No	3.6	No
70	0	Married (including common law)	Asian or Pacific Islander	Well differentiated; Grade I	T1	N0	Unknown	Unknown	Unknown	0.2	No
62	0	Married (including common law)	Asian or Pacific Islander	Well differentiated; Grade I	T3	N0	Unknown	No	No	6	No
61	0	Separated	White	Moderately differentiated; Grade II	T1	N0	negative	No	No	1.6	No
46	1	Married (including common law)	Asian or Pacific Islander	Undifferentiated; anaplastic; Grade IV	T2	N1	Unknown	No	No	8	No
45	0	Married (including common law)	White	Well differentiated; Grade I	T1	N0	Unknown	Unknown	Unknown	0.3	No
85	1	Widowed	White	Well differentiated; Grade I	T3	N2	Unknown	No	No	2.5	No
52	0	Married (including common law)	White	Moderately differentiated; Grade II	T1	N1	negative	No	No	2.5	No
49	1	Divorced	White	Well differentiated; Grade I	T3	N0	Unknown	No	No	5.5	No
87	0	Widowed	White	Moderately differentiated; Grade II	T3	N0	positive	Unknown	No	7	No
61	1	Unknown	Black	Moderately differentiated; Grade II	T3	N1	negative	No	No	2.3	No
61	0	Married (including common law)	White	Well differentiated; Grade I	T1	N1	Unknown	Unknown	Unknown	0.2	No
96	1	Widowed	Asian or Pacific Islander	Moderately differentiated; Grade II	T2	N0	negative	No	No	6	No
46	1	Unknown	White	Moderately differentiated; Grade II	T1	N0	Unknown	Unknown	Unknown	1.5	No
40	0	Married (including common law)	Asian or Pacific Islander	Moderately differentiated; Grade II	T1	N0	Unknown	Unknown	Unknown	1	No
65	1	Divorced	Black	Poorly differentiated; Grade III	T3	N2	positive	Yes	No	9.2	No
43	1	Married (including common law)	Asian or Pacific Islander	Moderately differentiated; Grade II	T2	N1	positive	No	No	7	No
66	0	Married (including common law)	Asian or Pacific Islander	Moderately differentiated; Grade II	T3	N1	positive	No	No	5.5	No
52	0	Married (including common law)	White	Well differentiated; Grade I	T2	N0	positive	No	No	3.2	No
50	1	Married (including common law)	White	Well differentiated; Grade I	T1	N0	Unknown	Unknown	Unknown	0.6	No
66	0	Married (including common law)	White	Moderately differentiated; Grade II	T3	N0	positive	No	Unknown	2	Yes
58	1	Married (including common law)	White	Moderately differentiated; Grade II	T3	N0	Unknown	Unknown	No	4.5	No
51	0	Separated	White	Moderately differentiated; Grade II	T2	N0	positive	No	No	1.7	No
70	1	Married (including common law)	White	Moderately differentiated; Grade II	T1	N0	negative	No	No	2.7	No
51	1	Married (including common law)	White	Moderately differentiated; Grade II	T1	N1	negative	No	Unknown	3.9	No
61	0	Divorced	Asian or Pacific Islander	Moderately differentiated; Grade II	T3	N1	Unknown	Unknown	Unknown	6	No
47	0	Single (never married)	Black	Poorly differentiated; Grade III	T4	N1	positive	Unknown	Unknown	12.6	No
59	0	Single (never married)	Asian or Pacific Islander	Moderately differentiated; Grade II	T3	N2	negative	No	No	2.5	No
54	0	Married (including common law)	Black	Moderately differentiated; Grade II	T2	N1	negative	No	No	2.7	No
70	0	Married (including common law)	Asian or Pacific Islander	Moderately differentiated; Grade II	T3	N1	negative	No	Yes	5	No
76	0	Single (never married)	White	Poorly differentiated; Grade III	T3	N2	negative	Unknown	Unknown	7	No
68	1	Single (never married)	White	Moderately differentiated; Grade II	T2	N0	Unknown	Yes	No	5	No
89	0	Widowed	Asian or Pacific Islander	Moderately differentiated; Grade II	T2	N0	Unknown	Unknown	No	4.2	No
65	1	Divorced	White	Moderately differentiated; Grade II	T1	N0	negative	No	No	4.6	No
66	0	Single (never married)	White	Moderately differentiated; Grade II	T3	N1	negative	No	No	0.5	No
36	1	Married (including common law)	White	Moderately differentiated; Grade II	T3	N1	positive	No	No	4	No
51	0	Unknown	White	Well differentiated; Grade I	T1	N0	Unknown	Unknown	Unknown	0.5	No
93	0	Unknown	White	Moderately differentiated; Grade II	T4	N0	Unknown	Unknown	No	5.5	No
50	1	Married (including common law)	Black	Moderately differentiated; Grade II	T1	N0	Unknown	Unknown	Unknown	0.1	No
61	1	Widowed	White	Poorly differentiated; Grade III	T3	N1	negative	No	Unknown	7	No
64	0	Married (including common law)	White	Moderately differentiated; Grade II	T3	N1	negative	No	No	2.5	No
54	0	Single (never married)	White	Moderately differentiated; Grade II	T1	N0	negative	No	No	0.5	No
67	0	Married (including common law)	White	Well differentiated; Grade I	T1	N0	Unknown	Unknown	Unknown	0.7	No
49	0	Single (never married)	Black	Moderately differentiated; Grade II	T3	N1	negative	No	No	7	No
66	0	Married (including common law)	White	Poorly differentiated; Grade III	T2	N0	negative	No	No	5	No
51	1	Married (including common law)	Asian or Pacific Islander	Moderately differentiated; Grade II	T4	N2	positive	No	Yes	3	No
51	1	Unknown	White	Well differentiated; Grade I	T1	N0	Unknown	Unknown	Unknown	0.1	No
29	0	Single (never married)	White	Moderately differentiated; Grade II	T2	N1	positive	Yes	Yes	3	No
58	0	Married (including common law)	White	Moderately differentiated; Grade II	T1	N0	negative	Unknown	No	0.3	No
56	1	Divorced	White	Moderately differentiated; Grade II	T3	N0	negative	Yes	No	5	No
68	1	Married (including common law)	White	Moderately differentiated; Grade II	T3	N0	Unknown	No	No	2	No
86	1	Widowed	White	Poorly differentiated; Grade III	T3	N1	Unknown	No	No	5.8	No
33	1	Single (never married)	White	Moderately differentiated; Grade II	T1	N0	Unknown	Unknown	Unknown	0.9	No
83	1	Widowed	White	Well differentiated; Grade I	T1	N0	Unknown	Unknown	Unknown	0.4	No
75	0	Married (including common law)	Black	Moderately differentiated; Grade II	T2	N0	negative	Unknown	Unknown	2	No
61	1	Married (including common law)	White	Moderately differentiated; Grade II	T1	N0	negative	No	No	2.5	No
78	1	Widowed	Asian or Pacific Islander	Moderately differentiated; Grade II	T1	N0	negative	No	No	2	No
62	0	Married (including common law)	White	Undifferentiated; anaplastic; Grade IV	T3	N2	Unknown	Yes	Yes	3	No
86	1	Unknown	White	Moderately differentiated; Grade II	T2	N0	negative	No	No	5.6	No
65	0	Divorced	Black	Moderately differentiated; Grade II	T3	N0	negative	No	No	5	No
73	1	Married (including common law)	Black	Well differentiated; Grade I	T1	N0	Unknown	Unknown	Unknown	0.4	No
55	0	Single (never married)	Black	Moderately differentiated; Grade II	T2	N1	negative	Unknown	Unknown	2	No
57	0	Married (including common law)	White	Moderately differentiated; Grade II	T3	N0	negative	No	No	0.9	No
57	0	Married (including common law)	Asian or Pacific Islander	Moderately differentiated; Grade II	T3	N1	Unknown	No	Unknown	2.6	No
44	0	Married (including common law)	White	Poorly differentiated; Grade III	T3	N0	positive	No	No	6.5	No
97	1	Widowed	White	Well differentiated; Grade I	T1	N0	Unknown	Unknown	No	5	No
74	1	Widowed	Black	Moderately differentiated; Grade II	T3	N0	positive	No	Unknown	5.5	No
65	0	Single (never married)	Black	Moderately differentiated; Grade II	T2	N1	negative	No	No	4	No
22	1	Married (including common law)	Asian or Pacific Islander	Moderately differentiated; Grade II	T4	N1	negative	No	No	3	No
75	1	Married (including common law)	Asian or Pacific Islander	Moderately differentiated; Grade II	T3	N1	negative	Unknown	Unknown	3	No
50	1	Unknown	White	Moderately differentiated; Grade II	T1	N0	Unknown	No	No	0.5	No
57	1	Single (never married)	Black	Moderately differentiated; Grade II	T2	N1	Unknown	No	No	0.6	No
57	0	Married (including common law)	Asian or Pacific Islander	Moderately differentiated; Grade II	T3	N1	positive	No	No	4	No
44	0	Married (including common law)	Asian or Pacific Islander	Well differentiated; Grade I	T3	N0	negative	No	No	3	No
62	0	Married (including common law)	Asian or Pacific Islander	Poorly differentiated; Grade III	T3	N2	positive	No	No	7	No
71	0	Married (including common law)	Asian or Pacific Islander	Moderately differentiated; Grade II	T1	N0	Unknown	No	No	1.5	No
84	0	Married (including common law)	Asian or Pacific Islander	Moderately differentiated; Grade II	T3	N0	Unknown	No	No	2.2	No
51	1	Married (including common law)	Asian or Pacific Islander	Well differentiated; Grade I	T1	N0	Unknown	Unknown	Unknown	0.8	No
59	1	Single (never married)	White	Moderately differentiated; Grade II	T3	N2	positive	No	No	4.5	No
53	1	Unknown	White	Moderately differentiated; Grade II	T1	N0	Unknown	No	Unknown	0.3	No
58	0	Married (including common law)	White	Moderately differentiated; Grade II	T2	N0	negative	No	No	2.8	No
85	1	Widowed	White	Moderately differentiated; Grade II	T3	N0	positive	No	Unknown	3	No
56	0	Married (including common law)	White	Well differentiated; Grade I	T1	N0	Unknown	Unknown	Unknown	0.7	No
73	0	Married (including common law)	White	Poorly differentiated; Grade III	T3	N0	negative	No	No	4	No
63	1	Single (never married)	Asian or Pacific Islander	Well differentiated; Grade I	T1	N0	Unknown	Unknown	Unknown	0.5	No
50	1	Single (never married)	Black	Poorly differentiated; Grade III	T2	N1	negative	No	No	1	No
88	0	Married (including common law)	White	Poorly differentiated; Grade III	T3	N0	Unknown	No	No	3.7	No
63	1	Married (including common law)	Asian or Pacific Islander	Poorly differentiated; Grade III	T2	N0	negative	Unknown	No	2.5	No
63	0	Married (including common law)	White	Moderately differentiated; Grade II	T4	N2	positive	Yes	Yes	7	No
42	0	Married (including common law)	White	Moderately differentiated; Grade II	T1	N0	negative	No	No	4.5	No
63	0	Single (never married)	Black	Poorly differentiated; Grade III	T3	N1	Unknown	Unknown	Unknown	4	No
51	1	Married (including common law)	White	Well differentiated; Grade I	T1	N0	Unknown	Unknown	Unknown	0.5	No
78	0	Single (never married)	Asian or Pacific Islander	Well differentiated; Grade I	T4	N0	negative	No	Unknown	3	No
52	0	Married (including common law)	White	Moderately differentiated; Grade II	T2	N0	positive	No	No	1	No
50	1	Married (including common law)	White	Moderately differentiated; Grade II	T1	N0	negative	No	No	1	No
48	0	Single (never married)	Asian or Pacific Islander	Moderately differentiated; Grade II	T3	N0	Unknown	No	No	2	No
50	1	Married (including common law)	White	Moderately differentiated; Grade II	T1	N0	Unknown	Unknown	Unknown	0.3	No
79	0	Widowed	White	Undifferentiated; anaplastic; Grade IV	T1	N2	Unknown	No	No	9	No
67	1	Married (including common law)	White	Moderately differentiated; Grade II	T1	N0	Unknown	No	No	5.6	No
70	1	Married (including common law)	White	Poorly differentiated; Grade III	T3	N2	negative	Unknown	Unknown	7	No
60	1	Married (including common law)	Black	Moderately differentiated; Grade II	T3	N0	negative	No	No	6.4	No
41	1	Married (including common law)	White	Moderately differentiated; Grade II	T3	N1	negative	No	No	5	No
79	0	Married (including common law)	White	Moderately differentiated; Grade II	T3	N0	negative	No	Unknown	3	No
54	0	Single (never married)	White	Well differentiated; Grade I	T1	N0	Unknown	Unknown	Unknown	0.8	No
35	1	Married (including common law)	Asian or Pacific Islander	Moderately differentiated; Grade II	T2	N0	negative	No	No	5	No
48	0	Married (including common law)	Asian or Pacific Islander	Moderately differentiated; Grade II	T2	N0	negative	No	No	3.3	No
85	1	Divorced	White	Moderately differentiated; Grade II	T4	N0	positive	No	No	3	No
74	0	Married (including common law)	Asian or Pacific Islander	Moderately differentiated; Grade II	T3	N1	Unknown	No	No	3.3	No
68	0	Married (including common law)	Asian or Pacific Islander	Poorly differentiated; Grade III	T3	N0	Unknown	Unknown	Unknown	5.8	No
64	0	Unknown	White	Moderately differentiated; Grade II	T3	N1	negative	No	No	4.2	No
46	1	Married (including common law)	White	Moderately differentiated; Grade II	T3	N1	Unknown	No	No	4	No
77	1	Divorced	White	Moderately differentiated; Grade II	T1	N0	positive	No	No	2.7	No
77	0	Married (including common law)	White	Poorly differentiated; Grade III	T3	N1	positive	Unknown	Unknown	4	Yes
58	0	Married (including common law)	White	Moderately differentiated; Grade II	T3	N1	negative	No	No	10	No
61	1	Married (including common law)	White	Moderately differentiated; Grade II	T1	N0	negative	No	No	0.4	No
54	0	Married (including common law)	White	Moderately differentiated; Grade II	T3	N0	negative	No	No	5.2	No
64	1	Divorced	White	Moderately differentiated; Grade II	T4	N0	positive	Unknown	No	6	No
44	1	Widowed	White	Moderately differentiated; Grade II	T3	N1	positive	No	No	2.5	No
79	0	Married (including common law)	White	Well differentiated; Grade I	T3	N0	positive	No	No	2.5	No
56	1	Unknown	White	Well differentiated; Grade I	T1	N0	Unknown	Unknown	Unknown	0.4	No
58	1	Married (including common law)	Asian or Pacific Islander	Well differentiated; Grade I	T1	N0	Unknown	Unknown	Unknown	0.4	No
64	1	Divorced	Asian or Pacific Islander	Moderately differentiated; Grade II	T2	N0	negative	Unknown	Unknown	3.7	No
71	0	Married (including common law)	Asian or Pacific Islander	Poorly differentiated; Grade III	T1	N1	negative	No	No	0.8	No
63	1	Unknown	White	Moderately differentiated; Grade II	T1	N0	Unknown	Unknown	Unknown	1.2	No
46	0	Married (including common law)	Asian or Pacific Islander	Moderately differentiated; Grade II	T3	N1	positive	No	No	11	No
64	0	Married (including common law)	White	Moderately differentiated; Grade II	T3	N1	negative	Yes	No	2	No
66	1	Married (including common law)	White	Moderately differentiated; Grade II	T3	N1	negative	No	No	2.1	No
49	0	Separated	White	Moderately differentiated; Grade II	T3	N1	Unknown	Yes	Unknown	5	No
77	0	Married (including common law)	Asian or Pacific Islander	Well differentiated; Grade I	T1	N0	Unknown	No	No	2	No
75	0	Married (including common law)	White	Moderately differentiated; Grade II	T1	N0	negative	No	No	1.1	No
53	1	Single (never married)	White	Poorly differentiated; Grade III	T2	N1	negative	Unknown	No	2.2	No
83	1	Widowed	Asian or Pacific Islander	Moderately differentiated; Grade II	T3	N0	positive	Unknown	No	6	No
44	0	Single (never married)	Asian or Pacific Islander	Moderately differentiated; Grade II	T3	N1	negative	No	No	2.1	No
65	0	Unknown	White	Moderately differentiated; Grade II	T3	N0	positive	No	No	2.5	No
47	0	Married (including common law)	White	Moderately differentiated; Grade II	T1	N2	negative	No	No	5.8	No
68	0	Married (including common law)	Asian or Pacific Islander	Well differentiated; Grade I	T1	N0	Unknown	Unknown	Unknown	0.7	No
65	1	Married (including common law)	White	Moderately differentiated; Grade II	T1	N0	negative	No	No	2.5	No
65	0	Married (including common law)	White	Moderately differentiated; Grade II	T1	N0	Unknown	No	No	0.5	No
68	1	Single (never married)	White	Moderately differentiated; Grade II	T1	N0	negative	No	No	1.2	No
61	0	Married (including common law)	White	Poorly differentiated; Grade III	T3	N1	positive	No	No	7	No
86	1	Divorced	White	Moderately differentiated; Grade II	T2	N0	positive	No	No	5	No
70	0	Single (never married)	Asian or Pacific Islander	Moderately differentiated; Grade II	T1	N0	Unknown	No	Unknown	1.8	No
55	0	Single (never married)	White	Moderately differentiated; Grade II	T3	N0	Unknown	No	No	3	No
43	0	Married (including common law)	White	Moderately differentiated; Grade II	T3	N1	negative	No	No	4	No
48	1	Married (including common law)	Asian or Pacific Islander	Moderately differentiated; Grade II	T3	N0	negative	No	No	5.4	No
69	0	Separated	White	Moderately differentiated; Grade II	T1	N0	negative	Unknown	No	0.5	No
82	0	Married (including common law)	Black	Moderately differentiated; Grade II	T1	N0	Unknown	No	No	0.8	No
59	0	Divorced	White	Moderately differentiated; Grade II	T1	N0	negative	Unknown	Unknown	0.6	No
65	1	Unknown	Asian or Pacific Islander	Well differentiated; Grade I	T1	N0	Unknown	Unknown	Unknown	0.7	No
85	0	Married (including common law)	White	Moderately differentiated; Grade II	T3	N2	negative	Yes	Yes	6.5	No
62	1	Married (including common law)	White	Moderately differentiated; Grade II	T1	N0	positive	Yes	No	0.8	No
88	0	Married (including common law)	White	Moderately differentiated; Grade II	T3	N1	negative	Unknown	Unknown	8	No
60	0	Married (including common law)	White	Well differentiated; Grade I	T1	N0	Unknown	Unknown	Unknown	0.9	No
34	1	Single (never married)	American Indian/Alaska Native	Moderately differentiated; Grade II	T3	N1	negative	Unknown	Unknown	2	No
64	0	Married (including common law)	Asian or Pacific Islander	Moderately differentiated; Grade II	T3	N0	positive	No	No	3.8	No
23	0	Single (never married)	White	Moderately differentiated; Grade II	T3	N2	negative	No	No	4	No
51	0	Widowed	Black	Moderately differentiated; Grade II	T2	N0	Unknown	No	No	2.5	No
69	1	Married (including common law)	White	Moderately differentiated; Grade II	T3	N2	negative	No	No	4.8	No
87	1	Widowed	Asian or Pacific Islander	Moderately differentiated; Grade II	T4	N2	Unknown	Yes	No	6.5	Yes
51	1	Single (never married)	White	Poorly differentiated; Grade III	T1	N1	negative	Unknown	No	1.2	No
53	0	Single (never married)	White	Moderately differentiated; Grade II	T4	N0	negative	No	No	6	No
58	0	Married (including common law)	White	Poorly differentiated; Grade III	T1	N1	Unknown	Unknown	Unknown	1.3	No
82	0	Unknown	Black	Moderately differentiated; Grade II	T1	N0	negative	No	No	4	No
54	0	Married (including common law)	Asian or Pacific Islander	Moderately differentiated; Grade II	T1	N0	Unknown	No	No	0.7	No
60	0	Married (including common law)	White	Moderately differentiated; Grade II	T3	N0	negative	Unknown	No	7	No
61	1	Married (including common law)	White	Well differentiated; Grade I	T1	N0	Unknown	Unknown	Unknown	0.9	No
58	1	Married (including common law)	White	Moderately differentiated; Grade II	T3	N0	negative	No	No	5.2	No
49	0	Married (including common law)	White	Moderately differentiated; Grade II	T3	N2	positive	No	Unknown	6	No
71	0	Divorced	Black	Moderately differentiated; Grade II	T3	N1	negative	No	Unknown	6	No
53	1	Unknown	Asian or Pacific Islander	Well differentiated; Grade I	T1	N0	Unknown	Unknown	Unknown	0.3	No
50	1	Married (including common law)	White	Moderately differentiated; Grade II	T3	N1	negative	No	No	2	No
64	0	Widowed	White	Moderately differentiated; Grade II	T1	N0	Unknown	No	No	1	No
70	1	Married (including common law)	Asian or Pacific Islander	Moderately differentiated; Grade II	T3	N1	positive	No	No	1.5	No
53	0	Married (including common law)	Asian or Pacific Islander	Moderately differentiated; Grade II	T3	N0	negative	Yes	No	2.8	No
69	0	Unknown	Asian or Pacific Islander	Moderately differentiated; Grade II	T4	N1	positive	No	No	6	No
69	1	Unknown	Black	Moderately differentiated; Grade II	T3	N1	positive	No	No	5	No
56	0	Married (including common law)	Asian or Pacific Islander	Well differentiated; Grade I	T1	N0	Unknown	Unknown	Unknown	0.5	No
67	0	Unknown	White	Moderately differentiated; Grade II	T3	N0	positive	No	No	2.4	No
48	1	Unknown	White	Moderately differentiated; Grade II	T2	N1	positive	No	No	5	No
64	1	Single (never married)	White	Well differentiated; Grade I	T1	N2	negative	No	No	5	No
81	0	Married (including common law)	White	Moderately differentiated; Grade II	T2	N0	Unknown	No	No	4.8	No
75	1	Married (including common law)	White	Well differentiated; Grade I	T3	N0	positive	Unknown	Unknown	5	No
49	1	Unknown	White	Poorly differentiated; Grade III	T4	N1	positive	Unknown	Unknown	2	Yes
67	0	Married (including common law)	White	Moderately differentiated; Grade II	T1	N0	negative	No	No	2.5	No
58	1	Single (never married)	White	Moderately differentiated; Grade II	T3	N0	negative	Yes	No	4	No
50	0	Divorced	White	Undifferentiated; anaplastic; Grade IV	T3	N1	positive	No	No	10	No
49	0	Married (including common law)	White	Well differentiated; Grade I	T2	N0	negative	Unknown	Unknown	4	No
68	1	Unknown	White	Well differentiated; Grade I	T1	N0	negative	No	Unknown	1.2	No
46	0	Married (including common law)	White	Moderately differentiated; Grade II	T3	N1	negative	No	Yes	4.3	No
53	1	Single (never married)	White	Moderately differentiated; Grade II	T4	N0	positive	Unknown	Unknown	9	Yes
72	1	Married (including common law)	Asian or Pacific Islander	Well differentiated; Grade I	T1	N0	Unknown	Unknown	Unknown	0.7	No
57	0	Divorced	White	Poorly differentiated; Grade III	T4	N2	positive	Unknown	Unknown	5.7	No
69	1	Widowed	White	Moderately differentiated; Grade II	T3	N1	positive	Unknown	Unknown	3.5	No
59	0	Divorced	White	Moderately differentiated; Grade II	T3	N1	negative	No	No	4.5	No
48	0	Single (never married)	White	Moderately differentiated; Grade II	T3	N1	positive	Yes	Yes	3.1	No
48	1	Divorced	White	Moderately differentiated; Grade II	T3	N1	positive	Yes	Yes	4.7	No
69	1	Widowed	White	Moderately differentiated; Grade II	T1	N0	positive	No	No	2	No
52	0	Married (including common law)	White	Well differentiated; Grade I	T1	N0	Unknown	Unknown	Unknown	0.2	No
32	1	Married (including common law)	Asian or Pacific Islander	Well differentiated; Grade I	T2	N0	Unknown	Unknown	Unknown	3	No
51	0	Single (never married)	Asian or Pacific Islander	Moderately differentiated; Grade II	T1	N1	positive	No	Unknown	8	No
47	0	Married (including common law)	Black	Moderately differentiated; Grade II	T3	N1	negative	Unknown	Unknown	3	No
71	1	Married (including common law)	White	Undifferentiated; anaplastic; Grade IV	T3	N0	positive	No	No	7	No
40	1	Divorced	Asian or Pacific Islander	Poorly differentiated; Grade III	T3	N1	positive	Unknown	Unknown	4.8	No
48	0	Married (including common law)	White	Well differentiated; Grade I	T1	N0	Unknown	No	No	0.3	No
46	1	Married (including common law)	Asian or Pacific Islander	Moderately differentiated; Grade II	T3	N1	negative	Yes	Yes	1.5	No
55	0	Unknown	Asian or Pacific Islander	Moderately differentiated; Grade II	T1	N0	Unknown	Unknown	Unknown	0.4	No
55	0	Married (including common law)	White	Moderately differentiated; Grade II	T3	N0	negative	No	No	5	No
51	1	Married (including common law)	Asian or Pacific Islander	Moderately differentiated; Grade II	T1	N0	negative	Unknown	No	1.3	No
43	1	Married (including common law)	Asian or Pacific Islander	Moderately differentiated; Grade II	T1	N1	positive	Unknown	Unknown	5	No
54	0	Married (including common law)	White	Moderately differentiated; Grade II	T4	N1	positive	No	No	3	No
42	0	Married (including common law)	Black	Well differentiated; Grade I	T1	N0	Unknown	Unknown	Unknown	1	No
43	0	Divorced	Black	Well differentiated; Grade I	T1	N0	Unknown	Unknown	Unknown	1	No
82	1	Widowed	Asian or Pacific Islander	Moderately differentiated; Grade II	T4	N2	positive	Unknown	Unknown	6.8	No
67	0	Separated	Black	Well differentiated; Grade I	T1	N0	Unknown	Unknown	Unknown	0.7	No
57	0	Single (never married)	Asian or Pacific Islander	Moderately differentiated; Grade II	T3	N0	positive	No	No	20	No
66	0	Single (never married)	White	Moderately differentiated; Grade II	T2	N0	negative	No	Unknown	1.5	No
58	1	Married (including common law)	Asian or Pacific Islander	Moderately differentiated; Grade II	T2	N0	negative	No	No	2.5	No
56	0	Married (including common law)	Asian or Pacific Islander	Moderately differentiated; Grade II	T3	N0	positive	No	No	6	No
89	0	Married (including common law)	Asian or Pacific Islander	Moderately differentiated; Grade II	T2	N0	Unknown	No	No	4	No
74	0	Divorced	White	Moderately differentiated; Grade II	T2	N1	negative	No	No	2.3	No
57	0	Married (including common law)	White	Moderately differentiated; Grade II	T3	N0	negative	No	No	8	No
65	1	Widowed	Asian or Pacific Islander	Moderately differentiated; Grade II	T3	N0	positive	No	No	0.5	No
41	0	Married (including common law)	White	Moderately differentiated; Grade II	T4	N1	positive	Unknown	Unknown	12	No
62	1	Single (never married)	White	Moderately differentiated; Grade II	T2	N0	negative	No	No	4.3	No
54	1	Unknown	White	Moderately differentiated; Grade II	T3	N1	positive	Yes	No	3.5	No
53	0	Married (including common law)	Asian or Pacific Islander	Poorly differentiated; Grade III	T3	N2	negative	No	Yes	4.2	No
56	0	Married (including common law)	White	Moderately differentiated; Grade II	T3	N2	negative	No	No	5	No
62	0	Divorced	White	Poorly differentiated; Grade III	T3	N0	positive	No	Yes	6	No
66	0	Married (including common law)	Asian or Pacific Islander	Moderately differentiated; Grade II	T3	N1	negative	No	Unknown	3	No
73	0	Married (including common law)	Black	Well differentiated; Grade I	T1	N0	Unknown	Unknown	Unknown	0.3	No
76	0	Divorced	Black	Moderately differentiated; Grade II	T3	N0	Unknown	No	No	3.4	No
52	1	Married (including common law)	White	Well differentiated; Grade I	T1	N0	Unknown	Unknown	Unknown	0.3	No
49	0	Single (never married)	Asian or Pacific Islander	Moderately differentiated; Grade II	T3	N2	positive	Yes	No	9.2	No
36	0	Single (never married)	Asian or Pacific Islander	Poorly differentiated; Grade III	T3	N1	Unknown	Unknown	Unknown	15	No
65	0	Single (never married)	White	Moderately differentiated; Grade II	T3	N0	negative	No	Unknown	3.7	No
68	1	Married (including common law)	White	Moderately differentiated; Grade II	T3	N0	Unknown	No	No	10	No
61	0	Married (including common law)	White	Poorly differentiated; Grade III	T1	N2	negative	Unknown	Unknown	15	Yes
55	0	Unknown	Asian or Pacific Islander	Well differentiated; Grade I	T1	N0	Unknown	Unknown	Unknown	0.5	No
53	0	Single (never married)	White	Moderately differentiated; Grade II	T3	N1	negative	No	Yes	3.2	No
65	0	Married (including common law)	White	Poorly differentiated; Grade III	T3	N1	positive	Yes	Yes	8	No
56	0	Divorced	White	Moderately differentiated; Grade II	T4	N0	positive	No	No	6.1	No
59	1	Married (including common law)	White	Moderately differentiated; Grade II	T3	N1	negative	Unknown	Unknown	4	Yes
30	0	Married (including common law)	Black	Poorly differentiated; Grade III	T3	N2	Unknown	No	Yes	4	No
61	0	Single (never married)	Black	Well differentiated; Grade I	T2	N0	Unknown	Unknown	Unknown	3	No
68	0	Divorced	White	Moderately differentiated; Grade II	T3	N1	negative	Unknown	No	10	No
60	1	Married (including common law)	White	Poorly differentiated; Grade III	T2	N0	negative	No	No	8	No
94	1	Widowed	White	Well differentiated; Grade I	T3	N0	negative	No	No	2.6	No
52	1	Married (including common law)	White	Undifferentiated; anaplastic; Grade IV	T3	N2	positive	No	Yes	4	No
38	0	Married (including common law)	White	Moderately differentiated; Grade II	T3	N1	negative	Unknown	Unknown	10	Yes
71	0	Married (including common law)	Asian or Pacific Islander	Well differentiated; Grade I	T1	N0	Unknown	Unknown	Unknown	0.7	No
56	0	Unknown	Black	Well differentiated; Grade I	T1	N0	Unknown	Unknown	Unknown	0.2	No
52	0	Married (including common law)	White	Moderately differentiated; Grade II	T3	N0	negative	No	No	4	No
56	0	Married (including common law)	White	Moderately differentiated; Grade II	T1	N0	negative	No	No	1.1	No
61	0	Married (including common law)	White	Poorly differentiated; Grade III	T2	N0	positive	No	No	8	No
63	1	Married (including common law)	White	Moderately differentiated; Grade II	T3	N1	Unknown	No	Yes	1.7	No
60	0	Married (including common law)	Asian or Pacific Islander	Moderately differentiated; Grade II	T2	N1	positive	No	No	0.7	No
44	0	Married (including common law)	White	Moderately differentiated; Grade II	T3	N2	positive	No	Unknown	15	No
58	0	Married (including common law)	White	Moderately differentiated; Grade II	T4	N1	positive	No	No	8.5	No
64	0	Unknown	Asian or Pacific Islander	Poorly differentiated; Grade III	T1	N0	Unknown	No	No	0.4	No
55	0	Married (including common law)	White	Moderately differentiated; Grade II	T3	N0	Unknown	Unknown	Unknown	4	No
70	0	Married (including common law)	White	Well differentiated; Grade I	T1	N0	Unknown	Unknown	Unknown	0.5	No
51	0	Married (including common law)	Asian or Pacific Islander	Moderately differentiated; Grade II	T3	N2	positive	No	No	2	No
80	0	Married (including common law)	Asian or Pacific Islander	Poorly differentiated; Grade III	T3	N1	Unknown	No	No	6	No
84	0	Married (including common law)	Asian or Pacific Islander	Moderately differentiated; Grade II	T3	N0	positive	No	No	3	No
63	1	Divorced	White	Well differentiated; Grade I	T4	N1	positive	No	Yes	6.5	No
63	0	Married (including common law)	Black	Well differentiated; Grade I	T1	N0	Unknown	Unknown	Unknown	0.8	No
61	0	Married (including common law)	Asian or Pacific Islander	Moderately differentiated; Grade II	T1	N0	Unknown	No	No	2.9	No
73	1	Divorced	White	Moderately differentiated; Grade II	T3	N1	positive	No	No	4	No
55	0	Married (including common law)	Asian or Pacific Islander	Well differentiated; Grade I	T1	N0	Unknown	Unknown	Unknown	0.5	No
76	0	Single (never married)	White	Moderately differentiated; Grade II	T1	N0	Unknown	Unknown	No	1.4	No
62	0	Single (never married)	Black	Moderately differentiated; Grade II	T1	N0	Unknown	Unknown	Unknown	0.4	No
83	0	Separated	White	Moderately differentiated; Grade II	T1	N0	Unknown	Unknown	No	4	No
53	0	Single (never married)	Black	Moderately differentiated; Grade II	T3	N2	negative	Yes	Yes	6.3	No
54	0	Married (including common law)	White	Well differentiated; Grade I	T1	N0	Unknown	Unknown	Unknown	1.2	No
59	1	Married (including common law)	Asian or Pacific Islander	Moderately differentiated; Grade II	T3	N1	Unknown	No	Unknown	4	No
63	0	Married (including common law)	White	Moderately differentiated; Grade II	T3	N2	negative	No	No	3	No
63	1	Married (including common law)	Asian or Pacific Islander	Moderately differentiated; Grade II	T3	N0	Unknown	Unknown	No	1.8	No
69	1	Married (including common law)	Asian or Pacific Islander	Well differentiated; Grade I	T1	N0	Unknown	Unknown	Unknown	1	No
64	0	Single (never married)	White	Poorly differentiated; Grade III	T4	N1	positive	Yes	Yes	8.5	No
53	0	Married (including common law)	Asian or Pacific Islander	Well differentiated; Grade I	T1	N0	Unknown	Unknown	Unknown	0.2	No
72	0	Married (including common law)	White	Poorly differentiated; Grade III	T3	N1	negative	No	Yes	17	No
76	1	Widowed	Black	Moderately differentiated; Grade II	T1	N0	positive	No	No	1.1	No
78	1	Widowed	Black	Moderately differentiated; Grade II	T3	N0	negative	No	No	2.5	No
71	1	Married (including common law)	White	Moderately differentiated; Grade II	T3	N0	Unknown	Unknown	Unknown	8.7	No
46	0	Married (including common law)	Asian or Pacific Islander	Moderately differentiated; Grade II	T3	N2	positive	No	Yes	5	No
56	0	Single (never married)	Black	Moderately differentiated; Grade II	T3	N0	positive	Unknown	Unknown	3	Yes
59	1	Married (including common law)	Asian or Pacific Islander	Moderately differentiated; Grade II	T4	N1	negative	Unknown	Unknown	4	No
38	0	Married (including common law)	White	Moderately differentiated; Grade II	T1	N0	negative	No	Unknown	1	No
67	0	Married (including common law)	Asian or Pacific Islander	Moderately differentiated; Grade II	T2	N0	Unknown	No	No	2.3	No
90	0	Divorced	White	Moderately differentiated; Grade II	T3	N1	negative	No	Unknown	6	No
48	1	Single (never married)	White	Moderately differentiated; Grade II	T3	N1	negative	No	Yes	8	No
93	0	Married (including common law)	White	Moderately differentiated; Grade II	T2	N0	Unknown	Unknown	Unknown	5	No
53	1	Married (including common law)	Asian or Pacific Islander	Well differentiated; Grade I	T2	N0	Unknown	Unknown	Unknown	1.5	No
40	0	Married (including common law)	White	Moderately differentiated; Grade II	T1	N0	negative	No	No	2.8	No
55	0	Single (never married)	White	Moderately differentiated; Grade II	T1	N0	Unknown	Unknown	Unknown	0.2	No
37	0	Married (including common law)	White	Moderately differentiated; Grade II	T3	N0	positive	No	No	4	No
69	0	Married (including common law)	White	Moderately differentiated; Grade II	T1	N0	negative	No	No	0.3	No
82	0	Married (including common law)	Asian or Pacific Islander	Moderately differentiated; Grade II	T2	N1	negative	No	No	4	No
51	0	Married (including common law)	Black	Moderately differentiated; Grade II	T3	N2	Unknown	No	No	3	No
71	0	Widowed	White	Moderately differentiated; Grade II	T3	N2	negative	No	Yes	6.5	No
78	1	Widowed	White	Moderately differentiated; Grade II	T1	N0	Unknown	No	Unknown	7	No
72	1	Married (including common law)	White	Moderately differentiated; Grade II	T3	N2	negative	No	No	2.1	No
71	0	Married (including common law)	White	Moderately differentiated; Grade II	T3	N0	negative	No	No	3	No
78	0	Married (including common law)	Asian or Pacific Islander	Moderately differentiated; Grade II	T2	N0	Unknown	No	No	1.7	No
41	0	Married (including common law)	White	Moderately differentiated; Grade II	T3	N1	negative	Unknown	No	5	No
30	1	Single (never married)	White	Moderately differentiated; Grade II	T1	N0	Unknown	No	No	1	No
70	0	Married (including common law)	White	Poorly differentiated; Grade III	T2	N0	Unknown	Unknown	Unknown	2.2	No
76	1	Married (including common law)	White	Moderately differentiated; Grade II	T3	N0	negative	Unknown	Unknown	2	Yes
73	1	Single (never married)	White	Moderately differentiated; Grade II	T3	N2	positive	No	Yes	3.5	No
78	0	Married (including common law)	White	Moderately differentiated; Grade II	T3	N0	positive	No	No	4.5	No
74	0	Married (including common law)	White	Moderately differentiated; Grade II	T3	N1	positive	Unknown	Unknown	0.7	No
71	0	Single (never married)	Black	Undifferentiated; anaplastic; Grade IV	T3	N2	Unknown	Yes	Yes	7	No
69	1	Married (including common law)	White	Moderately differentiated; Grade II	T2	N0	positive	No	No	2	No
42	1	Single (never married)	White	Poorly differentiated; Grade III	T4	N1	positive	Unknown	Unknown	8	No
34	0	Married (including common law)	White	Poorly differentiated; Grade III	T1	N0	Unknown	No	No	1	No
53	0	Married (including common law)	White	Well differentiated; Grade I	T1	N0	Unknown	Unknown	Unknown	0.5	No
81	1	Widowed	Asian or Pacific Islander	Moderately differentiated; Grade II	T3	N0	Unknown	No	No	5.5	No
44	0	Married (including common law)	White	Moderately differentiated; Grade II	T3	N2	Unknown	No	Yes	3.9	No
38	0	Single (never married)	Asian or Pacific Islander	Well differentiated; Grade I	T1	N0	Unknown	Unknown	Unknown	0.3	No
72	1	Single (never married)	Black	Poorly differentiated; Grade III	T3	N1	positive	Yes	No	6	No
50	1	Unmarried or Domestic Partner	White	Moderately differentiated; Grade II	T3	N0	negative	No	No	5	No
60	1	Married (including common law)	White	Moderately differentiated; Grade II	T3	N0	negative	No	No	4	No
68	1	Single (never married)	White	Moderately differentiated; Grade II	T1	N1	Unknown	No	Yes	1.4	No
69	0	Married (including common law)	Asian or Pacific Islander	Well differentiated; Grade I	T2	N0	negative	No	No	2.5	No
80	0	Married (including common law)	White	Moderately differentiated; Grade II	T3	N1	positive	No	No	4	No
86	1	Single (never married)	Asian or Pacific Islander	Moderately differentiated; Grade II	T3	N1	positive	Yes	Yes	6.1	No
43	0	Married (including common law)	White	Moderately differentiated; Grade II	T1	N0	Unknown	No	No	1	No
60	0	Married (including common law)	Asian or Pacific Islander	Moderately differentiated; Grade II	T3	N0	Unknown	No	No	2.1	No
54	1	Single (never married)	Black	Poorly differentiated; Grade III	T3	N0	negative	No	Unknown	5.2	No
65	0	Single (never married)	White	Moderately differentiated; Grade II	T4	N2	negative	No	No	9	No
56	0	Married (including common law)	White	Moderately differentiated; Grade II	T1	N0	negative	Unknown	Unknown	3	No
78	1	Married (including common law)	Black	Moderately differentiated; Grade II	T1	N0	Unknown	No	No	0.5	No
65	0	Married (including common law)	Asian or Pacific Islander	Moderately differentiated; Grade II	T4	N1	positive	No	Yes	7	No
83	1	Married (including common law)	Asian or Pacific Islander	Moderately differentiated; Grade II	T3	N0	positive	No	No	3.6	No
46	1	Single (never married)	White	Moderately differentiated; Grade II	T3	N1	negative	No	No	2.8	No
52	0	Married (including common law)	Asian or Pacific Islander	Moderately differentiated; Grade II	T2	N0	negative	No	No	2.5	No
73	1	Married (including common law)	Asian or Pacific Islander	Moderately differentiated; Grade II	T2	N0	Unknown	No	No	5.6	No
55	1	Single (never married)	Asian or Pacific Islander	Well differentiated; Grade I	T3	N0	negative	Unknown	No	4.8	No
54	0	Married (including common law)	White	Moderately differentiated; Grade II	T3	N0	negative	No	No	3	No
57	0	Married (including common law)	Asian or Pacific Islander	Undifferentiated; anaplastic; Grade IV	T2	N0	Unknown	No	No	2.5	No
26	0	Married (including common law)	White	Moderately differentiated; Grade II	T4	N1	negative	No	No	9	Yes
50	0	Married (including common law)	Asian or Pacific Islander	Poorly differentiated; Grade III	T2	N1	negative	No	Yes	0.6	No
44	0	Married (including common law)	Asian or Pacific Islander	Well differentiated; Grade I	T2	N0	Unknown	No	No	9	No
84	0	Single (never married)	White	Moderately differentiated; Grade II	T2	N1	positive	No	No	2.7	No
52	0	Unknown	White	Moderately differentiated; Grade II	T1	N0	Unknown	Unknown	Unknown	0.9	No
64	0	Married (including common law)	White	Moderately differentiated; Grade II	T3	N0	positive	No	No	3	No
56	0	Single (never married)	Asian or Pacific Islander	Moderately differentiated; Grade II	T3	N0	positive	No	Unknown	3.6	No
56	0	Unknown	White	Well differentiated; Grade I	T1	N0	Unknown	Unknown	Unknown	0.2	No
88	0	Married (including common law)	White	Moderately differentiated; Grade II	T1	N0	positive	Unknown	Unknown	1.3	No
70	0	Married (including common law)	Black	Poorly differentiated; Grade III	T4	N0	Unknown	No	Unknown	13	No
75	1	Married (including common law)	Asian or Pacific Islander	Poorly differentiated; Grade III	T1	N0	negative	No	No	2.8	No
42	1	Married (including common law)	Asian or Pacific Islander	Poorly differentiated; Grade III	T1	N0	negative	No	No	1.3	No
71	0	Single (never married)	White	Well differentiated; Grade I	T1	N0	Unknown	Unknown	Unknown	0.5	No
51	1	Single (never married)	White	Moderately differentiated; Grade II	T3	N0	negative	No	No	2.6	No
69	0	Married (including common law)	White	Poorly differentiated; Grade III	T3	N0	positive	Yes	No	2	No
78	1	Widowed	White	Moderately differentiated; Grade II	T1	N0	Unknown	No	No	0.3	No
55	0	Married (including common law)	Asian or Pacific Islander	Moderately differentiated; Grade II	T3	N2	positive	No	No	4.1	No
56	1	Single (never married)	White	Well differentiated; Grade I	T1	N0	Unknown	Unknown	Unknown	0.5	No
45	0	Married (including common law)	White	Poorly differentiated; Grade III	T3	N2	negative	Yes	Yes	8	No
56	0	Unknown	White	Well differentiated; Grade I	T1	N0	Unknown	Unknown	Unknown	0.5	No
51	1	Unknown	White	Well differentiated; Grade I	T1	N0	Unknown	Unknown	Unknown	0.4	No
57	0	Married (including common law)	White	Poorly differentiated; Grade III	T3	N2	negative	No	Yes	5	No
65	0	Married (including common law)	Asian or Pacific Islander	Moderately differentiated; Grade II	T3	N0	negative	No	No	2	No
40	1	Married (including common law)	Black	Moderately differentiated; Grade II	T3	N2	positive	No	Yes	3.5	No
68	0	Unknown	Asian or Pacific Islander	Well differentiated; Grade I	T2	N1	positive	Unknown	Unknown	7	No
56	0	Unmarried or Domestic Partner	White	Undifferentiated; anaplastic; Grade IV	T2	N1	Unknown	Unknown	Unknown	5	No
42	1	Married (including common law)	Asian or Pacific Islander	Moderately differentiated; Grade II	T3	N1	positive	No	No	8.1	No
80	0	Unknown	White	Moderately differentiated; Grade II	T3	N2	Unknown	Yes	No	5	No
81	1	Widowed	White	Moderately differentiated; Grade II	T4	N2	negative	Yes	No	5.5	Yes
79	0	Single (never married)	Asian or Pacific Islander	Moderately differentiated; Grade II	T3	N0	positive	No	No	4	No
80	0	Married (including common law)	American Indian/Alaska Native	Well differentiated; Grade I	T3	N0	Unknown	Unknown	Unknown	4	No
74	1	Married (including common law)	White	Moderately differentiated; Grade II	T3	N0	positive	No	No	8	No
58	1	Divorced	White	Moderately differentiated; Grade II	T4	N1	positive	Unknown	Unknown	5.3	No
62	1	Single (never married)	White	Moderately differentiated; Grade II	T3	N1	negative	Yes	No	2	No
58	1	Married (including common law)	Asian or Pacific Islander	Moderately differentiated; Grade II	T4	N2	Unknown	No	Yes	9.8	No
52	1	Divorced	Black	Moderately differentiated; Grade II	T1	N0	negative	No	No	1.2	No
56	1	Single (never married)	White	Well differentiated; Grade I	T1	N0	negative	Unknown	No	4	No
54	1	Married (including common law)	White	Moderately differentiated; Grade II	T3	N1	negative	No	No	3	No
65	0	Married (including common law)	White	Poorly differentiated; Grade III	T3	N1	negative	No	No	4	No
60	0	Single (never married)	White	Well differentiated; Grade I	T1	N0	Unknown	Unknown	Unknown	0.3	No
44	0	Married (including common law)	White	Well differentiated; Grade I	T3	N1	negative	No	No	3	No
80	0	Married (including common law)	White	Moderately differentiated; Grade II	T3	N2	positive	Unknown	Unknown	5.8	No
58	0	Married (including common law)	White	Moderately differentiated; Grade II	T3	N0	negative	Unknown	No	3	No
64	0	Single (never married)	White	Moderately differentiated; Grade II	T3	N1	negative	No	No	7	No
75	1	Single (never married)	White	Moderately differentiated; Grade II	T3	N1	negative	No	No	6	No
76	0	Married (including common law)	Asian or Pacific Islander	Moderately differentiated; Grade II	T2	N1	Unknown	No	Yes	1	No
30	0	Single (never married)	White	Moderately differentiated; Grade II	T3	N0	negative	No	No	5	No
79	0	Married (including common law)	White	Moderately differentiated; Grade II	T3	N0	negative	No	No	0.8	No
51	1	Married (including common law)	White	Moderately differentiated; Grade II	T4	N1	Unknown	No	Unknown	3.5	No
96	1	Widowed	White	Moderately differentiated; Grade II	T3	N1	Unknown	No	Yes	3.5	No
66	1	Married (including common law)	White	Well differentiated; Grade I	T3	N1	Unknown	No	No	4	No
65	0	Single (never married)	Black	Moderately differentiated; Grade II	T4	N0	Unknown	No	Unknown	13	No
36	0	Single (never married)	Black	Well differentiated; Grade I	T1	N0	Unknown	Unknown	Unknown	0.9	No
75	0	Married (including common law)	White	Moderately differentiated; Grade II	T1	N0	negative	No	No	0.8	No
77	0	Divorced	Black	Poorly differentiated; Grade III	T3	N1	positive	No	Unknown	4	No
59	1	Married (including common law)	White	Well differentiated; Grade I	T3	N1	positive	Yes	No	1.6	No
59	0	Unmarried or Domestic Partner	White	Moderately differentiated; Grade II	T1	N0	Unknown	No	Unknown	0.5	No
40	0	Single (never married)	White	Moderately differentiated; Grade II	T3	N2	negative	No	No	7	No
61	0	Married (including common law)	White	Poorly differentiated; Grade III	T3	N1	positive	No	Yes	2.5	No
79	1	Single (never married)	White	Well differentiated; Grade I	T2	N1	Unknown	No	No	0.8	No
65	0	Widowed	Asian or Pacific Islander	Poorly differentiated; Grade III	T1	N1	negative	Unknown	Unknown	7.5	No
62	0	Married (including common law)	White	Moderately differentiated; Grade II	T3	N1	negative	Yes	No	3.5	No
49	1	Single (never married)	White	Poorly differentiated; Grade III	T3	N0	positive	No	No	1.5	No
89	0	Married (including common law)	White	Moderately differentiated; Grade II	T3	N1	positive	No	No	7	No
51	0	Divorced	Asian or Pacific Islander	Well differentiated; Grade I	T1	N0	Unknown	Unknown	Unknown	0.9	No
63	1	Divorced	White	Moderately differentiated; Grade II	T3	N1	negative	Unknown	Unknown	5.6	Yes
83	1	Widowed	White	Well differentiated; Grade I	T3	N0	negative	No	Unknown	3	No
50	0	Single (never married)	White	Moderately differentiated; Grade II	T1	N1	positive	No	Unknown	2.5	No
58	0	Single (never married)	White	Moderately differentiated; Grade II	T4	N1	Unknown	Unknown	Unknown	5	No
58	0	Married (including common law)	Asian or Pacific Islander	Moderately differentiated; Grade II	T1	N0	negative	No	No	2.7	No
55	1	Married (including common law)	Asian or Pacific Islander	Moderately differentiated; Grade II	T4	N1	negative	Unknown	Unknown	5.5	Yes
45	1	Single (never married)	Asian or Pacific Islander	Moderately differentiated; Grade II	T3	N1	Unknown	No	No	5.6	No
59	0	Married (including common law)	White	Moderately differentiated; Grade II	T3	N1	negative	No	No	5	No
69	1	Single (never married)	White	Moderately differentiated; Grade II	T1	N0	Unknown	No	No	2	No
71	1	Unknown	White	Moderately differentiated; Grade II	T2	N0	negative	No	No	3.3	No
68	1	Married (including common law)	Black	Poorly differentiated; Grade III	T3	N2	Unknown	No	Yes	9	No
70	1	Divorced	White	Moderately differentiated; Grade II	T3	N0	negative	No	No	7	No
51	1	Married (including common law)	Asian or Pacific Islander	Undifferentiated; anaplastic; Grade IV	T3	N0	negative	No	No	4.2	No
71	1	Divorced	White	Well differentiated; Grade I	T3	N0	positive	No	No	6.6	No
71	0	Married (including common law)	Asian or Pacific Islander	Moderately differentiated; Grade II	T3	N1	positive	No	No	2.8	No
52	0	Married (including common law)	Asian or Pacific Islander	Moderately differentiated; Grade II	T2	N1	Borderline	No	No	3	No
90	1	Widowed	White	Moderately differentiated; Grade II	T4	N0	Unknown	Unknown	Unknown	4	No
50	0	Married (including common law)	White	Well differentiated; Grade I	T1	N0	Unknown	Unknown	Unknown	0.2	No
66	1	Widowed	Asian or Pacific Islander	Moderately differentiated; Grade II	T3	N0	negative	No	No	6	No
58	0	Married (including common law)	White	Moderately differentiated; Grade II	T3	N0	positive	Unknown	Unknown	6	No
91	1	Single (never married)	Black	Poorly differentiated; Grade III	T3	N0	Unknown	Unknown	Unknown	2.4	No
66	1	Married (including common law)	Asian or Pacific Islander	Moderately differentiated; Grade II	T2	N0	Unknown	No	No	0.5	No
56	1	Widowed	White	Moderately differentiated; Grade II	T4	N0	positive	Unknown	Unknown	3.2	No
72	0	Married (including common law)	Asian or Pacific Islander	Moderately differentiated; Grade II	T1	N1	positive	No	No	1.5	No
52	0	Married (including common law)	White	Moderately differentiated; Grade II	T3	N1	negative	No	No	3	No
77	1	Widowed	Asian or Pacific Islander	Well differentiated; Grade I	T3	N0	negative	No	No	2.6	No
59	0	Single (never married)	White	Well differentiated; Grade I	T3	N2	negative	No	No	5	No
59	0	Married (including common law)	White	Poorly differentiated; Grade III	T2	N1	negative	Unknown	Unknown	2.2	No
55	0	Single (never married)	Black	Moderately differentiated; Grade II	T3	N0	positive	No	No	4	No
65	0	Single (never married)	White	Moderately differentiated; Grade II	T3	N1	positive	No	Yes	1.1	No
62	1	Separated	White	Moderately differentiated; Grade II	T3	N0	positive	Unknown	Unknown	8	Yes
63	0	Single (never married)	Black	Moderately differentiated; Grade II	T3	N0	negative	No	No	2.9	No
41	1	Single (never married)	White	Moderately differentiated; Grade II	T3	N0	Unknown	No	No	3	No
48	0	Married (including common law)	Asian or Pacific Islander	Moderately differentiated; Grade II	T3	N1	positive	No	Yes	8.5	No
76	0	Married (including common law)	White	Undifferentiated; anaplastic; Grade IV	T3	N1	Unknown	No	Unknown	8.3	No
61	0	Married (including common law)	White	Moderately differentiated; Grade II	T3	N0	negative	No	No	6	No
69	1	Married (including common law)	White	Moderately differentiated; Grade II	T2	N1	negative	No	Yes	3	No
54	0	Married (including common law)	White	Well differentiated; Grade I	T1	N0	Unknown	Unknown	Unknown	0.3	No
58	1	Married (including common law)	White	Moderately differentiated; Grade II	T3	N0	Unknown	No	No	2.5	No
64	0	Married (including common law)	Asian or Pacific Islander	Poorly differentiated; Grade III	T3	N1	negative	Yes	Yes	2	No
74	0	Married (including common law)	Asian or Pacific Islander	Moderately differentiated; Grade II	T1	N0	Unknown	No	No	2	No
30	1	Married (including common law)	Asian or Pacific Islander	Poorly differentiated; Grade III	T3	N0	positive	No	No	2.7	No
81	0	Married (including common law)	White	Moderately differentiated; Grade II	T2	N0	Unknown	No	No	6.5	No
56	0	Single (never married)	White	Moderately differentiated; Grade II	T4	N0	negative	Unknown	Unknown	9.6	No
61	0	Married (including common law)	White	Moderately differentiated; Grade II	T1	N0	Unknown	No	Unknown	1.2	No
50	0	Married (including common law)	Asian or Pacific Islander	Well differentiated; Grade I	T2	N1	Unknown	Unknown	Unknown	1	No
77	0	Single (never married)	Asian or Pacific Islander	Moderately differentiated; Grade II	T2	N0	Unknown	No	No	5	No
72	0	Married (including common law)	Asian or Pacific Islander	Well differentiated; Grade I	T1	N0	Unknown	Unknown	Unknown	0.9	No
49	1	Married (including common law)	Asian or Pacific Islander	Moderately differentiated; Grade II	T2	N1	negative	No	Yes	2.9	No
72	0	Married (including common law)	White	Poorly differentiated; Grade III	T2	N1	Unknown	Unknown	Unknown	3.3	No
62	0	Single (never married)	White	Moderately differentiated; Grade II	T3	N0	positive	No	No	6	No
63	1	Single (never married)	White	Moderately differentiated; Grade II	T4	N2	Unknown	No	Unknown	4.5	Yes
73	0	Married (including common law)	Asian or Pacific Islander	Moderately differentiated; Grade II	T3	N1	positive	No	No	2.2	No
60	0	Married (including common law)	Asian or Pacific Islander	Moderately differentiated; Grade II	T3	N2	negative	Yes	No	3.1	No
59	0	Married (including common law)	White	Moderately differentiated; Grade II	T3	N1	positive	No	No	2.9	No
51	0	Single (never married)	White	Moderately differentiated; Grade II	T1	N0	Unknown	No	No	5	No
84	1	Widowed	White	Moderately differentiated; Grade II	T1	N0	Unknown	No	No	0.5	No
60	1	Married (including common law)	White	Moderately differentiated; Grade II	T3	N2	positive	No	No	3	No
53	0	Divorced	White	Well differentiated; Grade I	T1	N0	Unknown	Unknown	Unknown	0.2	No
46	1	Single (never married)	Asian or Pacific Islander	Moderately differentiated; Grade II	T3	N0	positive	No	No	3	No
58	1	Married (including common law)	Black	Well differentiated; Grade I	T1	N0	Unknown	Unknown	Unknown	0.9	No
58	1	Divorced	White	Poorly differentiated; Grade III	T3	N1	positive	No	No	6	No
53	0	Married (including common law)	White	Moderately differentiated; Grade II	T1	N1	positive	Unknown	Unknown	5	No
49	0	Single (never married)	Black	Moderately differentiated; Grade II	T3	N0	positive	Unknown	No	7	No
63	0	Divorced	White	Moderately differentiated; Grade II	T4	N1	positive	No	Unknown	10	No
55	0	Married (including common law)	Asian or Pacific Islander	Moderately differentiated; Grade II	T2	N0	negative	No	No	2.9	No
64	0	Single (never married)	White	Moderately differentiated; Grade II	T3	N0	Unknown	No	No	6.1	No
65	0	Married (including common law)	White	Moderately differentiated; Grade II	T3	N1	positive	Yes	Yes	6	No
57	0	Married (including common law)	Asian or Pacific Islander	Well differentiated; Grade I	T1	N0	Unknown	Unknown	Unknown	1	No
69	1	Married (including common law)	Black	Moderately differentiated; Grade II	T3	N1	Unknown	No	No	3.7	No
67	0	Divorced	White	Well differentiated; Grade I	T3	N0	positive	No	No	5	No
51	1	Single (never married)	White	Moderately differentiated; Grade II	T1	N0	Unknown	No	No	1.8	No
38	0	Single (never married)	White	Poorly differentiated; Grade III	T3	N2	negative	No	No	15	No
82	0	Widowed	White	Moderately differentiated; Grade II	T1	N0	Unknown	No	No	1.2	No
62	0	Married (including common law)	Asian or Pacific Islander	Well differentiated; Grade I	T1	N0	Unknown	Unknown	Unknown	0.3	No
67	0	Married (including common law)	Asian or Pacific Islander	Moderately differentiated; Grade II	T2	N0	positive	No	No	1.5	No
64	0	Married (including common law)	White	Undifferentiated; anaplastic; Grade IV	T1	N0	Unknown	Unknown	No	2.1	No
56	0	Divorced	Asian or Pacific Islander	Moderately differentiated; Grade II	T2	N1	negative	No	No	2.8	No
45	1	Married (including common law)	Asian or Pacific Islander	Moderately differentiated; Grade II	T2	N0	negative	No	Yes	4	No
50	1	Married (including common law)	White	Well differentiated; Grade I	T1	N0	Unknown	Unknown	Unknown	0.1	No
65	0	Single (never married)	White	Poorly differentiated; Grade III	T1	N1	positive	Unknown	Unknown	13	No
67	1	Married (including common law)	White	Moderately differentiated; Grade II	T4	N1	Unknown	No	No	5.5	No
37	1	Single (never married)	White	Moderately differentiated; Grade II	T3	N0	negative	No	No	7	No
74	1	Married (including common law)	White	Moderately differentiated; Grade II	T4	N1	positive	Unknown	Unknown	4.5	Yes
41	1	Married (including common law)	White	Moderately differentiated; Grade II	T2	N0	Unknown	No	No	1.8	No
47	0	Married (including common law)	White	Moderately differentiated; Grade II	T3	N1	negative	No	No	4	No
46	0	Married (including common law)	White	Moderately differentiated; Grade II	T3	N0	negative	No	No	7	No
66	0	Unknown	Asian or Pacific Islander	Moderately differentiated; Grade II	T1	N0	Unknown	Unknown	Unknown	1	No
77	1	Widowed	Asian or Pacific Islander	Moderately differentiated; Grade II	T3	N1	positive	No	No	4.2	No
88	1	Married (including common law)	Asian or Pacific Islander	Moderately differentiated; Grade II	T2	N0	Unknown	Unknown	Unknown	4	Yes
62	0	Married (including common law)	Asian or Pacific Islander	Moderately differentiated; Grade II	T3	N1	negative	No	No	6	No
67	1	Married (including common law)	Asian or Pacific Islander	Moderately differentiated; Grade II	T1	N0	positive	Unknown	Unknown	2	No
49	0	Married (including common law)	Asian or Pacific Islander	Moderately differentiated; Grade II	T3	N0	negative	No	No	5	No
58	1	Married (including common law)	Black	Moderately differentiated; Grade II	T2	N0	positive	No	No	3.2	No
55	0	Married (including common law)	Black	Moderately differentiated; Grade II	T2	N1	negative	No	No	1.7	No
58	0	Married (including common law)	White	Moderately differentiated; Grade II	T3	N1	positive	No	No	6.4	No
71	0	Married (including common law)	White	Moderately differentiated; Grade II	T1	N0	Unknown	No	No	1.6	No
50	1	Married (including common law)	Asian or Pacific Islander	Moderately differentiated; Grade II	T3	N1	negative	No	Yes	4	No
51	0	Married (including common law)	White	Well differentiated; Grade I	T1	N1	Unknown	Unknown	Unknown	1.8	No
70	1	Widowed	White	Moderately differentiated; Grade II	T3	N1	negative	No	No	4	No
62	1	Married (including common law)	Asian or Pacific Islander	Moderately differentiated; Grade II	T3	N1	Unknown	No	No	7	No
85	1	Divorced	White	Poorly differentiated; Grade III	T1	N0	positive	No	Unknown	5.9	No
66	1	Divorced	White	Well differentiated; Grade I	T1	N0	Unknown	No	No	0.1	No
72	0	Married (including common law)	White	Moderately differentiated; Grade II	T2	N0	negative	No	No	3	No
63	0	Married (including common law)	White	Moderately differentiated; Grade II	T3	N0	negative	No	No	3.5	No
57	1	Married (including common law)	White	Moderately differentiated; Grade II	T1	N0	negative	No	No	2	No
50	1	Married (including common law)	White	Well differentiated; Grade I	T1	N0	Unknown	Unknown	Unknown	0.2	No
74	0	Married (including common law)	White	Moderately differentiated; Grade II	T3	N0	positive	No	Unknown	4	No
61	0	Married (including common law)	White	Moderately differentiated; Grade II	T3	N1	negative	No	No	8.2	No
51	1	Married (including common law)	Asian or Pacific Islander	Well differentiated; Grade I	T1	N0	Unknown	Unknown	Unknown	0.2	No
50	0	Married (including common law)	White	Well differentiated; Grade I	T1	N0	negative	No	No	0.8	No
87	1	Married (including common law)	White	Moderately differentiated; Grade II	T2	N0	negative	No	No	5	No
58	0	Married (including common law)	White	Well differentiated; Grade I	T1	N0	Unknown	Unknown	Unknown	1.5	No
44	0	Married (including common law)	Asian or Pacific Islander	Well differentiated; Grade I	T3	N1	negative	No	No	0.9	No
51	0	Married (including common law)	Asian or Pacific Islander	Undifferentiated; anaplastic; Grade IV	T3	N0	positive	No	No	2	No
42	0	Married (including common law)	Asian or Pacific Islander	Moderately differentiated; Grade II	T3	N2	Unknown	No	No	9.2	No
59	0	Married (including common law)	Asian or Pacific Islander	Moderately differentiated; Grade II	T2	N0	negative	No	No	1	No
50	0	Married (including common law)	Asian or Pacific Islander	Well differentiated; Grade I	T1	N0	Unknown	Unknown	Unknown	0.6	No
55	0	Single (never married)	Asian or Pacific Islander	Well differentiated; Grade I	T1	N0	Unknown	Unknown	Unknown	0.5	No
68	1	Married (including common law)	White	Well differentiated; Grade I	T1	N0	Unknown	Unknown	Unknown	0.2	No
64	0	Married (including common law)	White	Moderately differentiated; Grade II	T3	N2	positive	Yes	No	4	No
63	0	Divorced	Asian or Pacific Islander	Poorly differentiated; Grade III	T4	N1	negative	No	No	6	No
71	0	Married (including common law)	Asian or Pacific Islander	Moderately differentiated; Grade II	T3	N1	positive	Unknown	Unknown	7	No
41	0	Married (including common law)	White	Undifferentiated; anaplastic; Grade IV	T4	N1	negative	No	Unknown	4	No
55	0	Separated	Black	Moderately differentiated; Grade II	T3	N1	Unknown	No	Unknown	6	No
64	0	Married (including common law)	Asian or Pacific Islander	Moderately differentiated; Grade II	T3	N2	negative	No	Yes	4.9	No
50	0	Married (including common law)	Black	Well differentiated; Grade I	T1	N0	Unknown	Unknown	Unknown	0.4	No
65	1	Unknown	White	Well differentiated; Grade I	T3	N0	positive	No	No	3.8	No
81	0	Married (including common law)	Asian or Pacific Islander	Moderately differentiated; Grade II	T3	N0	positive	No	No	3	No
60	1	Divorced	White	Moderately differentiated; Grade II	T3	N0	Unknown	No	No	2.5	No
58	0	Separated	Asian or Pacific Islander	Moderately differentiated; Grade II	T3	N1	negative	No	No	8	No
70	0	Married (including common law)	Asian or Pacific Islander	Moderately differentiated; Grade II	T2	N1	negative	No	No	4	No
50	0	Married (including common law)	White	Moderately differentiated; Grade II	T3	N1	negative	Yes	No	5	No
61	0	Single (never married)	Asian or Pacific Islander	Moderately differentiated; Grade II	T1	N0	Unknown	Unknown	No	0.5	No
78	1	Single (never married)	White	Moderately differentiated; Grade II	T3	N0	Unknown	Unknown	Unknown	5	No
66	1	Married (including common law)	Black	Moderately differentiated; Grade II	T3	N1	Unknown	Unknown	Unknown	5.3	No
50	1	Married (including common law)	White	Moderately differentiated; Grade II	T3	N1	negative	Yes	Yes	3.6	No
67	0	Married (including common law)	White	Moderately differentiated; Grade II	T3	N0	negative	No	No	3	No
57	0	Married (including common law)	Asian or Pacific Islander	Moderately differentiated; Grade II	T3	N0	negative	No	No	10	No
40	0	Married (including common law)	White	Moderately differentiated; Grade II	T2	N1	negative	No	No	4	No
60	0	Single (never married)	White	Moderately differentiated; Grade II	T3	N2	positive	Unknown	Unknown	2.1	No
78	0	Married (including common law)	White	Moderately differentiated; Grade II	T3	N0	positive	No	No	4.1	No
64	0	Single (never married)	White	Moderately differentiated; Grade II	T4	N0	negative	No	No	5	No
62	0	Single (never married)	White	Moderately differentiated; Grade II	T1	N0	positive	No	No	1	No
84	0	Married (including common law)	Asian or Pacific Islander	Moderately differentiated; Grade II	T1	N0	negative	No	Unknown	4.5	No
85	1	Single (never married)	White	Moderately differentiated; Grade II	T3	N1	positive	No	No	6	No
62	1	Married (including common law)	Asian or Pacific Islander	Well differentiated; Grade I	T1	N0	Unknown	Unknown	Unknown	1.5	No
51	0	Married (including common law)	Asian or Pacific Islander	Moderately differentiated; Grade II	T2	N0	negative	No	No	3.5	No
64	0	Married (including common law)	Asian or Pacific Islander	Well differentiated; Grade I	T2	N0	Unknown	Unknown	Unknown	2.5	No
51	1	Divorced	Asian or Pacific Islander	Moderately differentiated; Grade II	T1	N0	Unknown	Unknown	Unknown	0.4	No
64	0	Married (including common law)	White	Moderately differentiated; Grade II	T3	N0	positive	No	No	5.2	No
61	0	Married (including common law)	White	Well differentiated; Grade I	T1	N0	Unknown	Unknown	Unknown	0.7	No
79	1	Single (never married)	White	Undifferentiated; anaplastic; Grade IV	T3	N1	Unknown	No	Unknown	2.6	No
64	0	Divorced	White	Moderately differentiated; Grade II	T3	N0	negative	No	No	4	No
77	0	Married (including common law)	Asian or Pacific Islander	Moderately differentiated; Grade II	T1	N0	Unknown	No	No	0.6	No
66	0	Married (including common law)	Asian or Pacific Islander	Well differentiated; Grade I	T1	N0	Unknown	Unknown	Unknown	0.4	No
51	0	Separated	White	Moderately differentiated; Grade II	T4	N1	positive	Yes	No	3.3	No
58	0	Married (including common law)	Asian or Pacific Islander	Moderately differentiated; Grade II	T3	N0	Unknown	No	No	4.5	No
53	0	Married (including common law)	Asian or Pacific Islander	Well differentiated; Grade I	T3	N0	positive	Unknown	No	7	No
72	1	Widowed	Asian or Pacific Islander	Moderately differentiated; Grade II	T3	N1	negative	No	No	3	No
51	1	Married (including common law)	Asian or Pacific Islander	Well differentiated; Grade I	T2	N1	negative	Unknown	No	3.7	No
60	0	Single (never married)	Black	Well differentiated; Grade I	T3	N2	positive	Unknown	Unknown	7.7	No
82	0	Married (including common law)	White	Well differentiated; Grade I	T2	N0	Unknown	No	No	4	No
96	1	Widowed	White	Undifferentiated; anaplastic; Grade IV	T2	N0	positive	No	No	2	No
56	0	Married (including common law)	White	Moderately differentiated; Grade II	T3	N1	positive	No	No	2	No
61	0	Married (including common law)	White	Moderately differentiated; Grade II	T2	N0	negative	No	No	1.9	No
82	1	Married (including common law)	Asian or Pacific Islander	Poorly differentiated; Grade III	T3	N0	Unknown	No	Unknown	6	No
55	1	Married (including common law)	Asian or Pacific Islander	Moderately differentiated; Grade II	T1	N0	Unknown	No	Unknown	0.6	No
63	1	Single (never married)	White	Well differentiated; Grade I	T1	N0	Unknown	Unknown	Unknown	0.3	No
54	0	Married (including common law)	White	Moderately differentiated; Grade II	T3	N1	negative	No	Yes	2.5	No
67	1	Divorced	White	Moderately differentiated; Grade II	T3	N2	negative	Yes	Yes	4.5	No
78	0	Divorced	White	Moderately differentiated; Grade II	T3	N1	positive	Yes	Yes	4.5	Yes
38	0	Married (including common law)	White	Moderately differentiated; Grade II	T2	N0	negative	No	No	0.5	No
59	0	Single (never married)	Asian or Pacific Islander	Moderately differentiated; Grade II	T3	N2	negative	No	No	4	No
53	1	Divorced	Asian or Pacific Islander	Moderately differentiated; Grade II	T2	N0	negative	No	No	2.2	No
50	0	Married (including common law)	White	Well differentiated; Grade I	T3	N0	negative	No	No	2.5	No
68	0	Married (including common law)	Asian or Pacific Islander	Well differentiated; Grade I	T1	N0	Unknown	Unknown	Unknown	0.6	No
79	1	Married (including common law)	White	Moderately differentiated; Grade II	T3	N0	negative	No	No	3.5	No
82	1	Widowed	White	Poorly differentiated; Grade III	T3	N2	negative	No	No	7	No
73	0	Widowed	Black	Well differentiated; Grade I	T1	N0	Unknown	Unknown	Unknown	1	No
51	1	Married (including common law)	Asian or Pacific Islander	Well differentiated; Grade I	T1	N0	Unknown	Unknown	Unknown	0.5	No
50	0	Divorced	Black	Well differentiated; Grade I	T1	N0	Unknown	Unknown	Unknown	0.2	No
71	0	Married (including common law)	White	Moderately differentiated; Grade II	T2	N0	negative	No	No	2	No
54	0	Married (including common law)	Asian or Pacific Islander	Well differentiated; Grade I	T1	N0	Unknown	No	No	2.4	No
55	1	Widowed	American Indian/Alaska Native	Moderately differentiated; Grade II	T3	N1	negative	No	No	8	No
74	0	Widowed	White	Moderately differentiated; Grade II	T1	N0	Unknown	Unknown	Unknown	2.5	No
58	1	Married (including common law)	White	Moderately differentiated; Grade II	T2	N0	Unknown	No	Unknown	2.1	No
29	1	Married (including common law)	White	Moderately differentiated; Grade II	T3	N1	negative	No	Yes	5.5	No
58	0	Single (never married)	White	Moderately differentiated; Grade II	T3	N1	negative	No	No	4	No
58	0	Married (including common law)	White	Well differentiated; Grade I	T1	N0	Unknown	Unknown	Unknown	1	No
30	0	Single (never married)	Asian or Pacific Islander	Poorly differentiated; Grade III	T3	N1	Unknown	No	No	3	No
75	1	Widowed	White	Moderately differentiated; Grade II	T2	N1	negative	No	No	4.2	No
59	1	Widowed	Asian or Pacific Islander	Poorly differentiated; Grade III	T1	N0	negative	Unknown	Unknown	3	No
61	0	Married (including common law)	Asian or Pacific Islander	Moderately differentiated; Grade II	T2	N0	negative	No	No	4	No
78	1	Married (including common law)	Asian or Pacific Islander	Well differentiated; Grade I	T1	N0	Unknown	Unknown	Unknown	0.8	No
63	0	Married (including common law)	White	Well differentiated; Grade I	T2	N1	negative	No	No	5	No
52	1	Single (never married)	White	Moderately differentiated; Grade II	T3	N1	negative	No	Yes	0.9	No
53	1	Married (including common law)	Asian or Pacific Islander	Moderately differentiated; Grade II	T4	N1	positive	No	Unknown	12	No
66	0	Unknown	Asian or Pacific Islander	Well differentiated; Grade I	T1	N0	Unknown	Unknown	Unknown	0.9	No
55	1	Divorced	White	Moderately differentiated; Grade II	T1	N0	negative	No	No	4.2	No
40	1	Married (including common law)	Asian or Pacific Islander	Moderately differentiated; Grade II	T4	N2	negative	Yes	No	5.5	No
61	0	Married (including common law)	Asian or Pacific Islander	Moderately differentiated; Grade II	T1	N0	Unknown	No	No	1.5	No
63	0	Married (including common law)	White	Moderately differentiated; Grade II	T3	N0	negative	No	No	4	No
47	1	Married (including common law)	Asian or Pacific Islander	Moderately differentiated; Grade II	T3	N1	positive	Yes	No	2	No
81	1	Married (including common law)	White	Moderately differentiated; Grade II	T1	N0	Unknown	No	No	0.5	No
36	1	Married (including common law)	White	Moderately differentiated; Grade II	T1	N0	Unknown	Unknown	Unknown	0.9	No
42	0	Married (including common law)	White	Well differentiated; Grade I	T1	N0	negative	No	No	1.5	No
31	0	Single (never married)	Black	Undifferentiated; anaplastic; Grade IV	T1	N0	negative	No	No	0.4	No
78	0	Married (including common law)	White	Well differentiated; Grade I	T2	N0	negative	No	No	1.4	No
58	1	Married (including common law)	Asian or Pacific Islander	Moderately differentiated; Grade II	T3	N2	negative	Unknown	Unknown	2.6	No
62	1	Married (including common law)	White	Moderately differentiated; Grade II	T2	N1	Unknown	Unknown	Unknown	4.8	No
29	1	Single (never married)	White	Moderately differentiated; Grade II	T3	N1	negative	No	No	2.2	No
43	0	Married (including common law)	White	Moderately differentiated; Grade II	T3	N1	negative	No	No	6	No
51	0	Unknown	Asian or Pacific Islander	Moderately differentiated; Grade II	T1	N0	Unknown	Unknown	Unknown	1.5	No
48	0	Married (including common law)	Asian or Pacific Islander	Poorly differentiated; Grade III	T3	N1	negative	Unknown	Unknown	8	No
51	0	Married (including common law)	White	Poorly differentiated; Grade III	T3	N1	negative	No	No	4	No
62	0	Married (including common law)	Asian or Pacific Islander	Moderately differentiated; Grade II	T3	N1	positive	No	No	6.6	No
72	0	Married (including common law)	Asian or Pacific Islander	Moderately differentiated; Grade II	T3	N0	Unknown	Unknown	Unknown	2.5	No
61	1	Married (including common law)	Asian or Pacific Islander	Moderately differentiated; Grade II	T3	N1	negative	No	No	4	No
74	0	Married (including common law)	Asian or Pacific Islander	Moderately differentiated; Grade II	T2	N0	Unknown	Unknown	No	5.5	No
68	0	Married (including common law)	Asian or Pacific Islander	Moderately differentiated; Grade II	T3	N0	negative	No	No	6.4	No
73	0	Single (never married)	White	Moderately differentiated; Grade II	T3	N2	negative	Yes	No	3.5	No
64	0	Married (including common law)	Asian or Pacific Islander	Well differentiated; Grade I	T1	N0	negative	No	No	1.5	No
49	0	Married (including common law)	White	Poorly differentiated; Grade III	T3	N2	negative	No	Yes	5.3	No
71	1	Married (including common law)	White	Moderately differentiated; Grade II	T4	N0	Unknown	Unknown	Unknown	7	No
45	1	Married (including common law)	Asian or Pacific Islander	Moderately differentiated; Grade II	T1	N0	negative	No	No	2.5	No
68	1	Married (including common law)	White	Moderately differentiated; Grade II	T2	N0	negative	Unknown	No	2.3	No
81	0	Married (including common law)	Asian or Pacific Islander	Moderately differentiated; Grade II	T3	N1	negative	No	No	3.5	No
45	1	Married (including common law)	Asian or Pacific Islander	Moderately differentiated; Grade II	T3	N1	positive	No	No	3.1	No
56	0	Widowed	White	Well differentiated; Grade I	T4	N0	positive	Unknown	Unknown	14.1	No
55	0	Married (including common law)	White	Poorly differentiated; Grade III	T2	N1	Unknown	Unknown	Unknown	7.2	No
77	1	Widowed	Asian or Pacific Islander	Moderately differentiated; Grade II	T3	N0	Unknown	No	No	5.5	No
43	0	Single (never married)	Asian or Pacific Islander	Moderately differentiated; Grade II	T3	N1	positive	Yes	Yes	10	No
77	0	Married (including common law)	Asian or Pacific Islander	Moderately differentiated; Grade II	T3	N0	positive	Yes	No	3	No
69	1	Unknown	Asian or Pacific Islander	Well differentiated; Grade I	T1	N0	Unknown	Unknown	Unknown	0.5	No
58	0	Single (never married)	White	Moderately differentiated; Grade II	T3	N1	negative	No	No	5	No
71	0	Married (including common law)	Asian or Pacific Islander	Poorly differentiated; Grade III	T1	N0	negative	No	No	2.8	No
82	0	Married (including common law)	White	Moderately differentiated; Grade II	T3	N0	negative	No	Unknown	7	No
54	0	Married (including common law)	White	Undifferentiated; anaplastic; Grade IV	T3	N1	Unknown	Unknown	Unknown	5	No
61	1	Married (including common law)	White	Well differentiated; Grade I	T1	N0	Unknown	Unknown	Unknown	0.3	No
53	0	Single (never married)	White	Moderately differentiated; Grade II	T3	N0	positive	No	No	0.3	No
59	1	Married (including common law)	White	Moderately differentiated; Grade II	T2	N0	negative	No	No	2	No
67	1	Married (including common law)	Asian or Pacific Islander	Moderately differentiated; Grade II	T1	N0	Unknown	Unknown	Unknown	1	No
60	1	Married (including common law)	Asian or Pacific Islander	Moderately differentiated; Grade II	T3	N2	negative	Yes	No	3.7	No
58	0	Married (including common law)	Asian or Pacific Islander	Poorly differentiated; Grade III	T4	N1	Unknown	No	No	5	No
65	1	Widowed	White	Well differentiated; Grade I	T3	N2	positive	No	No	7.1	No
51	0	Married (including common law)	Black	Well differentiated; Grade I	T1	N1	negative	No	No	0.9	No
34	0	Single (never married)	White	Moderately differentiated; Grade II	T4	N0	positive	Yes	No	1	No
52	0	Married (including common law)	Asian or Pacific Islander	Moderately differentiated; Grade II	T3	N0	negative	Yes	No	3.9	No
43	0	Married (including common law)	White	Well differentiated; Grade I	T1	N0	Unknown	Unknown	Unknown	0.3	No
61	0	Unmarried or Domestic Partner	White	Moderately differentiated; Grade II	T2	N1	negative	No	No	3.5	No
46	0	Single (never married)	Asian or Pacific Islander	Moderately differentiated; Grade II	T3	N2	negative	No	No	3.4	No
38	0	Single (never married)	White	Moderately differentiated; Grade II	T3	N0	Unknown	No	No	7	No
60	0	Married (including common law)	White	Moderately differentiated; Grade II	T3	N1	negative	No	Yes	4	No
52	1	Married (including common law)	White	Well differentiated; Grade I	T3	N1	positive	Unknown	Unknown	4.9	Yes
55	1	Married (including common law)	Asian or Pacific Islander	Well differentiated; Grade I	T2	N1	negative	No	No	1.2	No
50	1	Single (never married)	White	Moderately differentiated; Grade II	T3	N1	negative	No	No	4	No
74	1	Widowed	White	Moderately differentiated; Grade II	T2	N2	negative	No	Yes	4.5	No
51	0	Married (including common law)	White	Moderately differentiated; Grade II	T3	N1	positive	Yes	No	3.5	No
83	0	Married (including common law)	Asian or Pacific Islander	Poorly differentiated; Grade III	T3	N0	negative	No	No	2.3	No
87	1	Married (including common law)	Asian or Pacific Islander	Moderately differentiated; Grade II	T1	N0	negative	No	No	39	No
50	0	Married (including common law)	Asian or Pacific Islander	Well differentiated; Grade I	T1	N0	Unknown	Unknown	Unknown	0.2	No
66	0	Married (including common law)	Black	Well differentiated; Grade I	T3	N0	positive	Unknown	No	3.5	No
79	1	Single (never married)	White	Moderately differentiated; Grade II	T3	N1	Unknown	No	Unknown	12	No
72	1	Married (including common law)	Asian or Pacific Islander	Moderately differentiated; Grade II	T3	N2	positive	No	No	4	No
44	0	Married (including common law)	White	Moderately differentiated; Grade II	T3	N0	negative	No	No	3	No
43	0	Married (including common law)	White	Moderately differentiated; Grade II	T2	N1	negative	No	No	2.5	No
63	0	Single (never married)	White	Moderately differentiated; Grade II	T4	N0	positive	Unknown	Unknown	7	Yes
57	0	Married (including common law)	Asian or Pacific Islander	Moderately differentiated; Grade II	T3	N1	positive	Unknown	Unknown	5.8	No
34	1	Divorced	White	Moderately differentiated; Grade II	T3	N2	negative	No	Yes	4	No
63	0	Married (including common law)	White	Moderately differentiated; Grade II	T3	N1	Unknown	No	No	3.1	No
71	0	Married (including common law)	Asian or Pacific Islander	Well differentiated; Grade I	T1	N0	Unknown	Unknown	Unknown	0.2	No
65	1	Widowed	Asian or Pacific Islander	Moderately differentiated; Grade II	T2	N0	negative	No	No	6	No
77	0	Divorced	Asian or Pacific Islander	Poorly differentiated; Grade III	T3	N0	positive	No	No	7.8	No
50	1	Married (including common law)	White	Moderately differentiated; Grade II	T3	N0	negative	Yes	No	1.8	No
76	0	Unmarried or Domestic Partner	White	Moderately differentiated; Grade II	T3	N0	negative	No	No	0.7	No
65	0	Unmarried or Domestic Partner	White	Well differentiated; Grade I	T2	N2	negative	Unknown	Unknown	4.3	No
66	1	Married (including common law)	White	Moderately differentiated; Grade II	T2	N1	negative	No	No	2.1	Yes
55	0	Married (including common law)	White	Moderately differentiated; Grade II	T3	N1	Unknown	No	No	3.9	No
41	0	Single (never married)	White	Moderately differentiated; Grade II	T3	N2	positive	Yes	No	5	No
64	1	Widowed	White	Moderately differentiated; Grade II	T3	N0	negative	No	No	4	No
70	0	Widowed	White	Moderately differentiated; Grade II	T3	N0	positive	No	No	3.2	No
22	1	Single (never married)	White	Well differentiated; Grade I	T1	N0	Unknown	Unknown	Unknown	0.3	No
51	0	Married (including common law)	Asian or Pacific Islander	Moderately differentiated; Grade II	T3	N2	negative	Yes	Yes	3.5	No
46	1	Married (including common law)	Asian or Pacific Islander	Moderately differentiated; Grade II	T3	N1	positive	No	No	5	No
77	1	Widowed	White	Moderately differentiated; Grade II	T3	N0	Unknown	No	Yes	0.7	No
88	1	Married (including common law)	White	Moderately differentiated; Grade II	T1	N0	Unknown	No	No	0.2	No
56	1	Single (never married)	White	Moderately differentiated; Grade II	T3	N2	positive	No	No	9	No
55	1	Divorced	White	Well differentiated; Grade I	T1	N0	Unknown	Unknown	Unknown	0.5	No
57	1	Single (never married)	Black	Moderately differentiated; Grade II	T1	N0	Unknown	No	No	0.5	No
42	0	Single (never married)	Asian or Pacific Islander	Moderately differentiated; Grade II	T3	N0	negative	Unknown	Unknown	5	No
47	0	Married (including common law)	White	Moderately differentiated; Grade II	T2	N1	positive	Unknown	Unknown	2.9	Yes
52	0	Married (including common law)	Asian or Pacific Islander	Well differentiated; Grade I	T1	N0	Unknown	Unknown	Unknown	0.6	No
71	0	Married (including common law)	White	Moderately differentiated; Grade II	T2	N0	Unknown	No	No	3.2	No
50	1	Married (including common law)	White	Well differentiated; Grade I	T4	N2	Unknown	No	Yes	5	No
62	0	Single (never married)	Black	Well differentiated; Grade I	T1	N0	Unknown	Unknown	Unknown	0.6	No
89	0	Married (including common law)	Black	Well differentiated; Grade I	T3	N0	Unknown	No	Unknown	1.8	No
52	1	Married (including common law)	Asian or Pacific Islander	Well differentiated; Grade I	T1	N0	Unknown	Unknown	Unknown	0.4	No
58	1	Single (never married)	White	Moderately differentiated; Grade II	T3	N1	positive	No	No	1.1	No
85	1	Single (never married)	Black	Moderately differentiated; Grade II	T3	N0	Unknown	Unknown	Unknown	4.5	No
46	0	Single (never married)	White	Moderately differentiated; Grade II	T4	N1	negative	No	Unknown	8	No
72	1	Unknown	White	Moderately differentiated; Grade II	T3	N0	negative	No	No	3.5	No
56	0	Married (including common law)	White	Moderately differentiated; Grade II	T2	N0	negative	No	No	3.5	No
59	0	Married (including common law)	White	Moderately differentiated; Grade II	T3	N1	negative	No	Yes	3	No
80	0	Separated	White	Moderately differentiated; Grade II	T1	N0	negative	No	No	0.3	No
63	0	Married (including common law)	Asian or Pacific Islander	Moderately differentiated; Grade II	T1	N0	negative	No	No	3	No
90	0	Widowed	White	Moderately differentiated; Grade II	T3	N1	positive	Unknown	Unknown	8	No
50	1	Unknown	Asian or Pacific Islander	Moderately differentiated; Grade II	T3	N2	Unknown	No	No	2.1	No
73	0	Married (including common law)	White	Poorly differentiated; Grade III	T4	N2	negative	Unknown	Unknown	8	No
65	0	Single (never married)	White	Moderately differentiated; Grade II	T4	N1	negative	Unknown	Unknown	18	Yes
64	1	Married (including common law)	White	Poorly differentiated; Grade III	T1	N1	negative	Unknown	Unknown	1.2	No
47	1	Married (including common law)	Asian or Pacific Islander	Moderately differentiated; Grade II	T4	N1	positive	Yes	Yes	3.2	No
76	1	Divorced	White	Well differentiated; Grade I	T3	N1	negative	No	Yes	3.5	No
69	0	Single (never married)	White	Poorly differentiated; Grade III	T4	N0	Unknown	Unknown	Unknown	3	No
55	1	Married (including common law)	Asian or Pacific Islander	Moderately differentiated; Grade II	T2	N1	negative	No	No	1.9	No
83	0	Married (including common law)	White	Moderately differentiated; Grade II	T2	N0	negative	No	No	3.5	No
87	1	Widowed	White	Moderately differentiated; Grade II	T2	N1	negative	No	Unknown	3	No
58	0	Divorced	White	Moderately differentiated; Grade II	T2	N0	negative	No	No	4.5	No
52	0	Married (including common law)	White	Moderately differentiated; Grade II	T4	N1	positive	No	No	8	No
75	0	Married (including common law)	Asian or Pacific Islander	Moderately differentiated; Grade II	T3	N1	negative	No	No	5	No
64	0	Single (never married)	Asian or Pacific Islander	Moderately differentiated; Grade II	T4	N1	positive	No	No	6.7	No
72	0	Married (including common law)	White	Moderately differentiated; Grade II	T3	N1	negative	No	No	3.1	No
56	1	Single (never married)	White	Moderately differentiated; Grade II	T3	N0	negative	No	No	4	No
75	0	Married (including common law)	White	Moderately differentiated; Grade II	T3	N0	negative	Unknown	Unknown	8	No
73	0	Married (including common law)	White	Moderately differentiated; Grade II	T1	N0	negative	Unknown	Unknown	1.7	No
49	0	Single (never married)	White	Moderately differentiated; Grade II	T2	N1	positive	No	No	3	No
57	0	Married (including common law)	White	Well differentiated; Grade I	T1	N0	positive	Unknown	No	0.1	No
77	0	Married (including common law)	White	Well differentiated; Grade I	T1	N0	negative	No	No	1.8	No
77	0	Unknown	White	Poorly differentiated; Grade III	T2	N1	Unknown	Unknown	Unknown	3	No
41	0	Married (including common law)	White	Undifferentiated; anaplastic; Grade IV	T4	N1	positive	Unknown	Unknown	12.4	Yes
38	1	Married (including common law)	White	Moderately differentiated; Grade II	T1	N0	Unknown	Unknown	Unknown	0.2	No
73	0	Single (never married)	Black	Moderately differentiated; Grade II	T3	N2	positive	Unknown	Unknown	12	No
56	0	Married (including common law)	Asian or Pacific Islander	Well differentiated; Grade I	T1	N0	Unknown	Unknown	Unknown	0.3	No
32	1	Single (never married)	Asian or Pacific Islander	Well differentiated; Grade I	T3	N1	Unknown	Unknown	Unknown	2.8	No
50	1	Unmarried or Domestic Partner	Asian or Pacific Islander	Moderately differentiated; Grade II	T3	N1	negative	No	No	5	No
39	0	Married (including common law)	White	Poorly differentiated; Grade III	T2	N1	negative	Unknown	Unknown	3.1	No
60	0	Single (never married)	White	Moderately differentiated; Grade II	T3	N1	positive	Unknown	No	3	No
83	0	Married (including common law)	White	Poorly differentiated; Grade III	T3	N0	Unknown	Unknown	Unknown	4	No
55	1	Single (never married)	White	Moderately differentiated; Grade II	T3	N2	positive	Unknown	Unknown	8	No
86	1	Widowed	White	Moderately differentiated; Grade II	T2	N0	Unknown	Unknown	Unknown	5	No
70	0	Married (including common law)	White	Well differentiated; Grade I	T4	N1	Unknown	No	No	10	No
93	0	Married (including common law)	Asian or Pacific Islander	Moderately differentiated; Grade II	T3	N0	Unknown	No	Unknown	8	No
62	0	Married (including common law)	White	Moderately differentiated; Grade II	T3	N1	negative	No	No	7	No
82	0	Married (including common law)	Asian or Pacific Islander	Moderately differentiated; Grade II	T3	N1	positive	Yes	Yes	2.3	No
58	0	Married (including common law)	White	Moderately differentiated; Grade II	T3	N0	negative	No	No	1	No
58	1	Single (never married)	Asian or Pacific Islander	Well differentiated; Grade I	T1	N0	Unknown	No	No	2	No
77	0	Unmarried or Domestic Partner	White	Well differentiated; Grade I	T2	N0	negative	No	No	2.6	No
69	1	Single (never married)	White	Moderately differentiated; Grade II	T4	N0	Unknown	No	No	8	No
60	1	Married (including common law)	White	Moderately differentiated; Grade II	T1	N0	negative	Yes	No	0.5	No
59	0	Separated	Asian or Pacific Islander	Moderately differentiated; Grade II	T3	N0	positive	No	No	5.5	No
59	0	Married (including common law)	White	Poorly differentiated; Grade III	T3	N1	positive	Yes	No	8.5	No
38	0	Married (including common law)	Asian or Pacific Islander	Moderately differentiated; Grade II	T1	N0	Unknown	Unknown	Unknown	0.2	No
51	0	Married (including common law)	White	Moderately differentiated; Grade II	T3	N2	Unknown	Unknown	Unknown	5	No
53	1	Married (including common law)	White	Moderately differentiated; Grade II	T1	N1	Unknown	Unknown	No	0.8	No
62	0	Married (including common law)	Asian or Pacific Islander	Moderately differentiated; Grade II	T2	N1	positive	No	No	3.6	No
51	0	Single (never married)	Asian or Pacific Islander	Moderately differentiated; Grade II	T3	N0	positive	No	No	3	No
65	1	Single (never married)	Black	Moderately differentiated; Grade II	T3	N1	Unknown	No	Yes	7	No
61	1	Widowed	White	Moderately differentiated; Grade II	T3	N0	positive	No	No	5	No
33	0	Single (never married)	White	Well differentiated; Grade I	T1	N0	Unknown	Unknown	Unknown	0.6	No
41	0	Married (including common law)	White	Poorly differentiated; Grade III	T3	N1	negative	Unknown	Unknown	5	No
67	0	Single (never married)	White	Moderately differentiated; Grade II	T1	N0	negative	No	No	1.8	No
61	1	Married (including common law)	White	Well differentiated; Grade I	T3	N1	positive	Unknown	No	5	No
43	1	Married (including common law)	Black	Moderately differentiated; Grade II	T4	N1	positive	Yes	Yes	2.5	Yes
41	1	Married (including common law)	Black	Moderately differentiated; Grade II	T2	N0	positive	No	No	3	No
76	1	Married (including common law)	White	Moderately differentiated; Grade II	T2	N0	Unknown	Unknown	No	3	No
61	0	Single (never married)	White	Moderately differentiated; Grade II	T2	N0	positive	No	No	3	No
55	1	Married (including common law)	Asian or Pacific Islander	Moderately differentiated; Grade II	T3	N1	positive	No	Yes	10	No
44	1	Single (never married)	Black	Well differentiated; Grade I	T1	N0	Unknown	Unknown	Unknown	<2	No
76	1	Divorced	White	Moderately differentiated; Grade II	T4	N0	negative	No	No	3.5	No
54	1	Single (never married)	Asian or Pacific Islander	Well differentiated; Grade I	T1	N0	negative	No	No	0.1	No
50	1	Married (including common law)	Asian or Pacific Islander	Moderately differentiated; Grade II	T3	N1	negative	Yes	Yes	3.5	No
80	0	Married (including common law)	White	Moderately differentiated; Grade II	T3	N0	positive	No	No	6.5	No
61	0	Married (including common law)	White	Moderately differentiated; Grade II	T3	N1	positive	No	Yes	4.8	No
85	0	Married (including common law)	Asian or Pacific Islander	Moderately differentiated; Grade II	T3	N1	positive	No	No	3.3	No
63	0	Single (never married)	White	Poorly differentiated; Grade III	T3	N2	Unknown	No	Yes	3	No
62	0	Separated	White	Moderately differentiated; Grade II	T4	N1	Unknown	Unknown	Unknown	4.5	No
50	1	Married (including common law)	White	Well differentiated; Grade I	T1	N0	Unknown	Unknown	Unknown	0.4	No
59	0	Married (including common law)	White	Moderately differentiated; Grade II	T3	N1	positive	Unknown	Unknown	4	No
58	0	Divorced	White	Moderately differentiated; Grade II	T3	N1	positive	Unknown	Unknown	6	No
55	0	Married (including common law)	White	Moderately differentiated; Grade II	T4	N0	negative	No	No	14	No
56	0	Single (never married)	White	Moderately differentiated; Grade II	T1	N0	negative	No	No	0.2	No
59	0	Married (including common law)	Asian or Pacific Islander	Moderately differentiated; Grade II	T1	N0	negative	No	No	2	No
59	0	Single (never married)	American Indian/Alaska Native	Moderately differentiated; Grade II	T3	N1	positive	No	Unknown	12	Yes
46	1	Married (including common law)	Asian or Pacific Islander	Well differentiated; Grade I	T1	N0	Unknown	Unknown	Unknown	0.5	No
64	1	Widowed	White	Well differentiated; Grade I	T1	N0	Unknown	Unknown	Unknown	0.4	No
59	0	Married (including common law)	Asian or Pacific Islander	Well differentiated; Grade I	T1	N0	Unknown	Unknown	Unknown	0.4	No
62	0	Married (including common law)	Black	Well differentiated; Grade I	T1	N0	Unknown	Unknown	Unknown	0.9	No
59	0	Single (never married)	White	Well differentiated; Grade I	T1	N0	Unknown	Unknown	Unknown	0.3	No
57	0	Divorced	White	Well differentiated; Grade I	T3	N1	positive	Yes	No	2.4	Yes
66	0	Married (including common law)	White	Poorly differentiated; Grade III	T3	N0	positive	No	Unknown	2.9	No
41	1	Married (including common law)	Asian or Pacific Islander	Moderately differentiated; Grade II	T1	N0	negative	No	No	1.2	No
54	1	Married (including common law)	White	Well differentiated; Grade I	T1	N1	negative	No	No	0.9	No
43	0	Married (including common law)	White	Well differentiated; Grade I	T2	N1	negative	No	No	5	No
50	0	Married (including common law)	Asian or Pacific Islander	Moderately differentiated; Grade II	T3	N1	positive	Yes	Yes	6	No
49	0	Married (including common law)	Asian or Pacific Islander	Moderately differentiated; Grade II	T3	N0	Unknown	No	No	2.5	No
56	0	Single (never married)	Asian or Pacific Islander	Moderately differentiated; Grade II	T3	N1	negative	No	No	3.3	No
85	0	Married (including common law)	Black	Moderately differentiated; Grade II	T2	N0	positive	No	No	3.8	No
79	1	Widowed	Asian or Pacific Islander	Moderately differentiated; Grade II	T3	N0	positive	No	No	7.6	No
48	0	Married (including common law)	White	Moderately differentiated; Grade II	T3	N0	negative	No	No	3	No
66	1	Married (including common law)	Asian or Pacific Islander	Moderately differentiated; Grade II	T2	N1	positive	No	No	5	No
59	0	Married (including common law)	White	Moderately differentiated; Grade II	T3	N2	positive	No	Yes	4	No
46	1	Married (including common law)	Asian or Pacific Islander	Poorly differentiated; Grade III	T4	N1	positive	No	Yes	5	No
63	0	Single (never married)	White	Moderately differentiated; Grade II	T1	N0	Unknown	No	No	1	No
82	1	Widowed	White	Moderately differentiated; Grade II	T3	N1	positive	No	Yes	4.5	No
63	0	Married (including common law)	White	Moderately differentiated; Grade II	T3	N1	negative	No	Yes	3.6	No
74	1	Divorced	White	Moderately differentiated; Grade II	T1	N0	Unknown	No	No	2	No
71	1	Divorced	White	Moderately differentiated; Grade II	T3	N0	Unknown	No	Unknown	5	No
50	0	Married (including common law)	Asian or Pacific Islander	Moderately differentiated; Grade II	T3	N0	negative	No	No	3	No
54	0	Married (including common law)	White	Moderately differentiated; Grade II	T3	N2	negative	Unknown	No	4.8	No
55	0	Married (including common law)	White	Moderately differentiated; Grade II	T3	N1	positive	Unknown	Unknown	6	No
53	0	Married (including common law)	White	Moderately differentiated; Grade II	T1	N0	negative	No	No	0.5	No
59	0	Married (including common law)	White	Moderately differentiated; Grade II	T1	N0	negative	No	No	11.5	No
37	0	Married (including common law)	White	Moderately differentiated; Grade II	T4	N1	positive	No	No	9.6	No
33	0	Single (never married)	White	Moderately differentiated; Grade II	T1	N0	negative	No	Unknown	2	No
53	0	Single (never married)	White	Moderately differentiated; Grade II	T3	N0	positive	No	Unknown	14	No
60	0	Married (including common law)	White	Moderately differentiated; Grade II	T1	N0	negative	No	No	0.2	No
72	1	Single (never married)	Asian or Pacific Islander	Well differentiated; Grade I	T1	N0	Unknown	Unknown	Unknown	0.3	No
45	0	Married (including common law)	Asian or Pacific Islander	Poorly differentiated; Grade III	T3	N1	negative	No	Yes	7.1	No
53	0	Single (never married)	White	Moderately differentiated; Grade II	T3	N0	negative	No	No	2	No
85	1	Widowed	Asian or Pacific Islander	Moderately differentiated; Grade II	T3	N2	positive	No	Yes	4.2	No
62	0	Married (including common law)	Black	Poorly differentiated; Grade III	T2	N1	Unknown	Yes	No	4	No
58	1	Married (including common law)	Asian or Pacific Islander	Moderately differentiated; Grade II	T2	N0	negative	No	No	1.7	No
56	0	Married (including common law)	White	Poorly differentiated; Grade III	T1	N0	Unknown	No	No	2	No
56	1	Married (including common law)	White	Moderately differentiated; Grade II	T3	N0	negative	No	No	6	No
78	0	Married (including common law)	Asian or Pacific Islander	Well differentiated; Grade I	T1	N0	Unknown	Unknown	Unknown	0.5	No
78	1	Single (never married)	Asian or Pacific Islander	Moderately differentiated; Grade II	T3	N0	negative	No	No	1.7	No
66	1	Single (never married)	White	Moderately differentiated; Grade II	T1	N0	Unknown	Unknown	Unknown	2	No
64	0	Married (including common law)	White	Moderately differentiated; Grade II	T3	N0	Unknown	Unknown	No	1.5	No
50	1	Married (including common law)	White	Moderately differentiated; Grade II	T2	N0	positive	No	No	2.2	No
46	0	Single (never married)	White	Moderately differentiated; Grade II	T3	N2	positive	Yes	No	8	No
33	0	Single (never married)	White	Moderately differentiated; Grade II	T1	N0	negative	Unknown	No	1	No
52	1	Married (including common law)	Asian or Pacific Islander	Moderately differentiated; Grade II	T3	N1	positive	No	No	5.4	No
50	1	Married (including common law)	White	Moderately differentiated; Grade II	T1	N0	Unknown	No	No	0.5	No
87	0	Married (including common law)	Asian or Pacific Islander	Poorly differentiated; Grade III	T3	N0	negative	Unknown	Unknown	5	No
81	0	Married (including common law)	White	Moderately differentiated; Grade II	T3	N1	positive	No	Yes	4	No
56	0	Divorced	White	Well differentiated; Grade I	T1	N0	Unknown	Unknown	Unknown	0.2	No
65	0	Married (including common law)	Asian or Pacific Islander	Moderately differentiated; Grade II	T2	N0	positive	No	No	4	No
74	0	Married (including common law)	Black	Moderately differentiated; Grade II	T2	N1	negative	No	No	2.2	No
59	1	Married (including common law)	White	Moderately differentiated; Grade II	T2	N0	negative	No	No	2.5	No
50	1	Married (including common law)	White	Moderately differentiated; Grade II	T3	N0	positive	No	No	6.5	No
60	0	Married (including common law)	White	Well differentiated; Grade I	T1	N0	negative	No	No	1	No
67	0	Married (including common law)	White	Moderately differentiated; Grade II	T1	N0	negative	No	No	4	No
63	1	Divorced	White	Moderately differentiated; Grade II	T4	N2	positive	No	Unknown	5.2	No
51	0	Unknown	Asian or Pacific Islander	Well differentiated; Grade I	T1	N1	Unknown	Unknown	Unknown	1.8	No
55	0	Divorced	Asian or Pacific Islander	Well differentiated; Grade I	T3	N1	positive	Yes	Yes	4	No
51	1	Married (including common law)	White	Well differentiated; Grade I	T1	N0	Unknown	Unknown	Unknown	0.4	No
62	0	Married (including common law)	Asian or Pacific Islander	Moderately differentiated; Grade II	T2	N0	negative	No	No	5.5	No
94	0	Married (including common law)	Asian or Pacific Islander	Moderately differentiated; Grade II	T2	N1	negative	No	No	5	No
49	0	Married (including common law)	White	Moderately differentiated; Grade II	T2	N1	negative	No	No	4.4	No
75	0	Married (including common law)	White	Moderately differentiated; Grade II	T3	N2	negative	No	No	5	No
61	0	Married (including common law)	White	Well differentiated; Grade I	T1	N0	Unknown	Unknown	Unknown	0.3	No
80	1	Married (including common law)	White	Moderately differentiated; Grade II	T3	N2	negative	No	Unknown	6.6	No
73	0	Married (including common law)	White	Poorly differentiated; Grade III	T3	N2	positive	No	Yes	4.3	No
52	0	Married (including common law)	White	Moderately differentiated; Grade II	T1	N0	Unknown	Unknown	Unknown	0.4	No
45	1	Married (including common law)	Asian or Pacific Islander	Poorly differentiated; Grade III	T4	N2	positive	Yes	No	4.3	No
87	1	Widowed	White	Moderately differentiated; Grade II	T3	N0	Unknown	No	No	4.5	No
66	0	Married (including common law)	White	Moderately differentiated; Grade II	T3	N0	positive	No	No	4	No
53	1	Single (never married)	White	Poorly differentiated; Grade III	T3	N1	negative	Unknown	Unknown	10	No
47	0	Married (including common law)	Asian or Pacific Islander	Moderately differentiated; Grade II	T3	N0	positive	No	No	7	No
50	1	Married (including common law)	Asian or Pacific Islander	Well differentiated; Grade I	T1	N0	Unknown	Unknown	Unknown	0.6	No
70	1	Married (including common law)	Black	Poorly differentiated; Grade III	T3	N0	Unknown	Unknown	Unknown	9	No
67	0	Divorced	White	Moderately differentiated; Grade II	T3	N0	positive	No	No	5.8	No
41	0	Married (including common law)	Asian or Pacific Islander	Moderately differentiated; Grade II	T3	N0	positive	No	No	10	No
67	0	Married (including common law)	Asian or Pacific Islander	Moderately differentiated; Grade II	T3	N0	Unknown	No	No	0.9	No
50	1	Unknown	White	Moderately differentiated; Grade II	T3	N0	negative	No	No	3.7	No
79	1	Married (including common law)	Asian or Pacific Islander	Well differentiated; Grade I	T3	N0	negative	No	No	6	No
37	1	Married (including common law)	Asian or Pacific Islander	Moderately differentiated; Grade II	T2	N0	negative	No	No	2.5	No
43	0	Married (including common law)	White	Moderately differentiated; Grade II	T3	N0	positive	No	No	4	Yes
46	0	Single (never married)	Black	Moderately differentiated; Grade II	T3	N1	positive	No	Yes	3.5	No
66	1	Married (including common law)	White	Poorly differentiated; Grade III	T4	N1	positive	Unknown	Unknown	5.5	No
85	0	Married (including common law)	White	Moderately differentiated; Grade II	T1	N0	Unknown	Unknown	Unknown	5	No
45	0	Married (including common law)	Asian or Pacific Islander	Poorly differentiated; Grade III	T3	N1	positive	No	Yes	7	No
34	1	Single (never married)	White	Moderately differentiated; Grade II	T2	N0	negative	No	No	1.4	No
32	0	Married (including common law)	White	Well differentiated; Grade I	T1	N0	Unknown	Unknown	Unknown	0.3	No
38	0	Married (including common law)	White	Moderately differentiated; Grade II	T3	N1	positive	Yes	Yes	3	No
60	0	Married (including common law)	White	Poorly differentiated; Grade III	T2	N1	negative	No	No	4	No
81	0	Married (including common law)	White	Moderately differentiated; Grade II	T2	N0	negative	No	No	1.5	No
68	1	Married (including common law)	White	Poorly differentiated; Grade III	T3	N1	Unknown	No	Yes	7	No
79	0	Married (including common law)	Asian or Pacific Islander	Moderately differentiated; Grade II	T3	N2	negative	No	No	10	No
59	1	Single (never married)	Black	Moderately differentiated; Grade II	T3	N2	negative	No	Yes	4	No
43	0	Single (never married)	White	Moderately differentiated; Grade II	T1	N0	negative	No	No	3.9	No
69	0	Married (including common law)	White	Moderately differentiated; Grade II	T1	N0	negative	No	No	1.2	No
50	0	Married (including common law)	Asian or Pacific Islander	Well differentiated; Grade I	T1	N0	Unknown	Unknown	Unknown	1.5	No
51	1	Single (never married)	White	Moderately differentiated; Grade II	T2	N0	negative	No	Unknown	2	No
59	1	Married (including common law)	Black	Well differentiated; Grade I	T1	N0	Unknown	Unknown	Unknown	0.2	No
61	1	Separated	Black	Well differentiated; Grade I	T2	N0	Unknown	Unknown	Unknown	0.2	No
66	0	Married (including common law)	Black	Well differentiated; Grade I	T1	N0	Unknown	Unknown	Unknown	0.5	No
69	1	Unknown	White	Poorly differentiated; Grade III	T4	N1	Unknown	Unknown	Unknown	6	No
55	0	Single (never married)	Black	Poorly differentiated; Grade III	T3	N0	Unknown	No	No	9	No
63	0	Married (including common law)	Asian or Pacific Islander	Poorly differentiated; Grade III	T4	N1	positive	Unknown	Unknown	15	No
57	0	Single (never married)	White	Moderately differentiated; Grade II	T3	N0	Unknown	Unknown	Unknown	3	No
64	1	Married (including common law)	White	Moderately differentiated; Grade II	T2	N0	negative	No	No	4.5	No
54	1	Divorced	Asian or Pacific Islander	Well differentiated; Grade I	T1	N0	Unknown	Unknown	Unknown	0.4	No
59	0	Single (never married)	White	Moderately differentiated; Grade II	T3	N0	positive	Unknown	Unknown	3.3	No
50	0	Married (including common law)	Black	Well differentiated; Grade I	T1	N0	Unknown	Unknown	Unknown	0.5	No
65	1	Married (including common law)	Asian or Pacific Islander	Well differentiated; Grade I	T1	N0	Unknown	Unknown	Unknown	0.3	No
77	1	Widowed	White	Moderately differentiated; Grade II	T3	N2	Unknown	Yes	Yes	2.5	No
74	0	Married (including common law)	White	Moderately differentiated; Grade II	T3	N0	positive	No	No	4.5	No
67	1	Single (never married)	White	Moderately differentiated; Grade II	T2	N0	Unknown	No	No	4.2	No
67	0	Married (including common law)	White	Poorly differentiated; Grade III	T4	N0	positive	Unknown	Unknown	5	No
80	1	Divorced	White	Well differentiated; Grade I	T2	N0	negative	No	Unknown	4	No
72	1	Widowed	White	Moderately differentiated; Grade II	T3	N0	positive	No	No	0.2	No
58	1	Married (including common law)	White	Moderately differentiated; Grade II	T3	N0	negative	No	No	3.5	No
62	0	Married (including common law)	White	Moderately differentiated; Grade II	T1	N0	Unknown	Unknown	No	0.2	No
63	1	Unknown	White	Moderately differentiated; Grade II	T2	N0	Unknown	No	No	4	No
89	0	Married (including common law)	White	Poorly differentiated; Grade III	T4	N0	positive	No	No	3	Yes
67	1	Widowed	White	Moderately differentiated; Grade II	T2	N0	Unknown	No	No	5.3	No
62	1	Married (including common law)	White	Moderately differentiated; Grade II	T3	N0	negative	No	No	4	No
58	1	Married (including common law)	White	Poorly differentiated; Grade III	T3	N0	positive	Yes	No	12	No
69	0	Married (including common law)	White	Moderately differentiated; Grade II	T2	N1	negative	No	No	3.5	No
80	1	Married (including common law)	White	Moderately differentiated; Grade II	T3	N1	positive	Unknown	Unknown	8	Yes
59	0	Married (including common law)	White	Moderately differentiated; Grade II	T2	N0	Unknown	No	No	4	No
71	1	Married (including common law)	White	Well differentiated; Grade I	T3	N1	positive	No	No	7	No
58	1	Widowed	White	Well differentiated; Grade I	T2	N0	Unknown	Unknown	Unknown	0.4	No
77	0	Married (including common law)	White	Moderately differentiated; Grade II	T3	N1	negative	No	No	5.5	No
84	0	Married (including common law)	White	Moderately differentiated; Grade II	T3	N0	Unknown	No	No	6	No
89	1	Married (including common law)	White	Well differentiated; Grade I	T1	N0	negative	No	Unknown	1.5	No
80	1	Widowed	White	Moderately differentiated; Grade II	T1	N0	negative	No	Unknown	3	No
55	1	Married (including common law)	White	Moderately differentiated; Grade II	T1	N0	Unknown	No	No	1.5	No
76	1	Married (including common law)	White	Moderately differentiated; Grade II	T1	N0	negative	No	No	2.3	No
66	0	Married (including common law)	White	Moderately differentiated; Grade II	T3	N0	Unknown	Unknown	No	7.5	No
64	1	Married (including common law)	White	Moderately differentiated; Grade II	T1	N0	Unknown	No	No	1.8	No
55	1	Divorced	White	Poorly differentiated; Grade III	T3	N1	positive	Yes	Yes	2.1	No
66	1	Widowed	White	Well differentiated; Grade I	T3	N0	Unknown	No	No	4.4	No
52	1	Married (including common law)	White	Moderately differentiated; Grade II	T4	N1	Unknown	No	No	4.3	No
89	1	Married (including common law)	White	Moderately differentiated; Grade II	T2	N0	Unknown	No	No	2.5	No
90	1	Widowed	Black	Moderately differentiated; Grade II	T1	N0	negative	No	No	0.5	No
63	1	Divorced	White	Moderately differentiated; Grade II	T3	N0	negative	Unknown	No	5	No
67	1	Widowed	White	Moderately differentiated; Grade II	T3	N2	Unknown	No	Yes	2.7	No
74	0	Widowed	White	Moderately differentiated; Grade II	T3	N1	negative	No	Unknown	3	No
61	1	Married (including common law)	White	Moderately differentiated; Grade II	T4	N0	Unknown	No	No	10.5	No
84	0	Married (including common law)	White	Well differentiated; Grade I	T3	N0	positive	No	No	5	No
52	1	Married (including common law)	White	Moderately differentiated; Grade II	T4	N2	positive	Yes	No	5	No
82	1	Single (never married)	White	Moderately differentiated; Grade II	T3	N0	positive	No	No	5.6	No
66	1	Divorced	White	Moderately differentiated; Grade II	T2	N0	Unknown	Unknown	Unknown	2	No
82	1	Widowed	White	Moderately differentiated; Grade II	T2	N0	negative	No	No	3.5	No
92	0	Married (including common law)	White	Moderately differentiated; Grade II	T2	N0	Unknown	Unknown	No	3.5	No
69	0	Unknown	White	Moderately differentiated; Grade II	T3	N0	Unknown	Yes	No	3	No
87	0	Married (including common law)	White	Moderately differentiated; Grade II	T3	N0	Unknown	Unknown	Unknown	2.6	No
82	0	Unknown	White	Moderately differentiated; Grade II	T3	N1	negative	No	No	6.7	No
74	0	Married (including common law)	Black	Moderately differentiated; Grade II	T1	N0	negative	No	No	0.8	No
86	1	Widowed	White	Moderately differentiated; Grade II	T2	N0	negative	No	No	5	No
58	1	Single (never married)	Black	Poorly differentiated; Grade III	T2	N1	negative	No	No	2.5	No
84	0	Married (including common law)	White	Moderately differentiated; Grade II	T2	N0	Unknown	No	No	1.7	No
49	1	Married (including common law)	White	Moderately differentiated; Grade II	T4	N0	negative	No	No	11.6	No
76	0	Married (including common law)	White	Moderately differentiated; Grade II	T1	N0	Unknown	Unknown	No	2	No
65	0	Married (including common law)	White	Moderately differentiated; Grade II	T4	N1	negative	No	No	7	No
60	0	Unknown	Black	Moderately differentiated; Grade II	T3	N2	Unknown	Unknown	Unknown	6	No
92	1	Divorced	White	Moderately differentiated; Grade II	T1	N0	negative	No	Unknown	5	No
52	0	Married (including common law)	White	Moderately differentiated; Grade II	T2	N0	Unknown	No	No	4.5	No
74	0	Married (including common law)	White	Moderately differentiated; Grade II	T3	N0	positive	No	No	3.5	No
95	0	Married (including common law)	White	Moderately differentiated; Grade II	T2	N0	Unknown	No	No	3.5	No
43	1	Married (including common law)	White	Poorly differentiated; Grade III	T3	N0	positive	No	No	6.4	Yes
63	0	Married (including common law)	White	Moderately differentiated; Grade II	T3	N1	Unknown	No	Yes	3	No
74	0	Married (including common law)	White	Moderately differentiated; Grade II	T4	N0	Unknown	Unknown	Unknown	9	No
85	0	Widowed	White	Poorly differentiated; Grade III	T3	N1	Unknown	No	Unknown	4	No
81	0	Widowed	White	Poorly differentiated; Grade III	T4	N0	Unknown	Unknown	Unknown	3	No
73	0	Married (including common law)	White	Moderately differentiated; Grade II	T3	N0	Unknown	Unknown	No	4.8	No
82	0	Married (including common law)	White	Undifferentiated; anaplastic; Grade IV	T2	N0	negative	No	No	4	No
72	0	Married (including common law)	White	Moderately differentiated; Grade II	T2	N1	negative	No	No	0.3	No
80	0	Married (including common law)	White	Moderately differentiated; Grade II	T4	N1	Unknown	No	No	8.2	No
74	1	Married (including common law)	White	Moderately differentiated; Grade II	T3	N1	Unknown	Yes	Yes	3	No
78	0	Married (including common law)	White	Moderately differentiated; Grade II	T3	N0	negative	No	No	5.5	No
78	0	Married (including common law)	White	Poorly differentiated; Grade III	T3	N0	negative	No	No	2.5	No
78	1	Married (including common law)	White	Poorly differentiated; Grade III	T3	N1	negative	No	No	4.1	No
80	1	Widowed	White	Moderately differentiated; Grade II	T1	N0	Unknown	No	No	0.7	No
72	0	Married (including common law)	White	Well differentiated; Grade I	T1	N0	Unknown	Unknown	Unknown	1	No
66	0	Separated	Black	Well differentiated; Grade I	T1	N0	Unknown	No	No	0.3	No
92	0	Married (including common law)	White	Moderately differentiated; Grade II	T3	N0	Unknown	No	No	5.7	No
82	0	Married (including common law)	White	Poorly differentiated; Grade III	T3	N0	Unknown	Yes	No	5.5	No
74	0	Married (including common law)	White	Moderately differentiated; Grade II	T3	N2	positive	No	Yes	4	No
65	0	Married (including common law)	White	Moderately differentiated; Grade II	T1	N0	Unknown	No	Unknown	2.3	No
78	0	Married (including common law)	White	Moderately differentiated; Grade II	T3	N1	positive	No	No	5.5	No
90	1	Married (including common law)	White	Moderately differentiated; Grade II	T3	N0	negative	Unknown	Unknown	6.7	No
83	0	Single (never married)	White	Moderately differentiated; Grade II	T2	N0	negative	Yes	No	2.5	No
57	0	Married (including common law)	White	Moderately differentiated; Grade II	T2	N1	negative	No	No	2.4	No
82	0	Married (including common law)	White	Moderately differentiated; Grade II	T2	N0	Unknown	No	No	0.5	No
68	1	Married (including common law)	White	Poorly differentiated; Grade III	T3	N1	Unknown	Unknown	Unknown	4	No
84	0	Married (including common law)	Black	Well differentiated; Grade I	T1	N0	positive	No	Unknown	1.5	No
40	0	Married (including common law)	White	Moderately differentiated; Grade II	T3	N1	positive	No	Yes	5.8	No
79	1	Unknown	White	Poorly differentiated; Grade III	T3	N1	Unknown	Unknown	Unknown	2.2	No
85	0	Married (including common law)	White	Moderately differentiated; Grade II	T3	N0	negative	No	No	5	No
53	1	Divorced	White	Moderately differentiated; Grade II	T3	N0	negative	No	No	2.9	No
90	1	Widowed	White	Poorly differentiated; Grade III	T2	N0	Unknown	No	No	0.7	No
75	1	Widowed	White	Well differentiated; Grade I	T1	N0	negative	No	No	0.5	No
78	0	Married (including common law)	White	Moderately differentiated; Grade II	T1	N0	Unknown	No	No	0.2	No
97	1	Widowed	White	Moderately differentiated; Grade II	T4	N0	Unknown	No	No	2.5	No
70	0	Married (including common law)	White	Moderately differentiated; Grade II	T1	N0	positive	Unknown	No	2	No
63	0	Married (including common law)	White	Moderately differentiated; Grade II	T3	N0	positive	Unknown	Unknown	3	No
84	1	Widowed	White	Moderately differentiated; Grade II	T2	N2	Unknown	No	No	8	No
73	0	Married (including common law)	White	Moderately differentiated; Grade II	T2	N1	Unknown	No	No	1.9	No
78	0	Married (including common law)	White	Moderately differentiated; Grade II	T1	N0	Unknown	No	Unknown	0.6	No
46	0	Single (never married)	White	Moderately differentiated; Grade II	T2	N1	Unknown	Yes	No	3.5	No
83	0	Married (including common law)	White	Moderately differentiated; Grade II	T2	N0	Unknown	No	No	3.5	No
79	0	Married (including common law)	White	Poorly differentiated; Grade III	T4	N2	positive	Yes	No	6	No
59	0	Married (including common law)	Black	Moderately differentiated; Grade II	T3	N0	positive	No	No	4	No
81	0	Married (including common law)	White	Moderately differentiated; Grade II	T2	N0	Unknown	No	No	2	No
30	0	Single (never married)	White	Poorly differentiated; Grade III	T3	N0	negative	No	Unknown	4	No
61	1	Married (including common law)	White	Moderately differentiated; Grade II	T3	N0	Unknown	No	No	4	No
73	0	Married (including common law)	White	Poorly differentiated; Grade III	T3	N2	positive	Yes	Yes	4.3	No
56	1	Single (never married)	White	Moderately differentiated; Grade II	T3	N2	positive	Yes	Yes	4.6	No
92	0	Married (including common law)	White	Moderately differentiated; Grade II	T3	N1	positive	No	Unknown	4.2	No
73	1	Divorced	Black	Moderately differentiated; Grade II	T1	N0	Unknown	Unknown	No	0.8	No
53	0	Married (including common law)	White	Moderately differentiated; Grade II	T3	N2	negative	No	No	4	No
73	0	Married (including common law)	White	Poorly differentiated; Grade III	T4	N0	Unknown	No	No	1.9	No
81	1	Widowed	White	Moderately differentiated; Grade II	T3	N1	Unknown	Unknown	Unknown	3	No
80	0	Married (including common law)	White	Poorly differentiated; Grade III	T3	N0	Unknown	Yes	No	6	No
79	1	Widowed	White	Moderately differentiated; Grade II	T3	N1	negative	No	No	3.1	No
90	0	Divorced	White	Moderately differentiated; Grade II	T2	N0	negative	No	Unknown	3.7	No
38	1	Single (never married)	White	Moderately differentiated; Grade II	T3	N0	positive	No	No	3.2	No
78	0	Married (including common law)	White	Moderately differentiated; Grade II	T2	N0	Unknown	No	No	4	No
50	1	Married (including common law)	White	Well differentiated; Grade I	T1	N0	Unknown	Unknown	Unknown	1	No
68	1	Married (including common law)	White	Moderately differentiated; Grade II	T2	N0	negative	No	No	2.2	No
83	1	Married (including common law)	White	Moderately differentiated; Grade II	T3	N2	Unknown	Unknown	Yes	3.5	No
53	0	Single (never married)	White	Moderately differentiated; Grade II	T2	N2	positive	No	No	4	No
80	0	Married (including common law)	White	Moderately differentiated; Grade II	T3	N0	Unknown	No	Unknown	2	No
61	0	Married (including common law)	White	Moderately differentiated; Grade II	T1	N0	negative	No	Unknown	1.2	No
75	0	Married (including common law)	White	Moderately differentiated; Grade II	T3	N0	Unknown	No	No	4.8	No
73	0	Married (including common law)	White	Poorly differentiated; Grade III	T4	N0	Unknown	Unknown	Unknown	4	No
38	1	Married (including common law)	White	Moderately differentiated; Grade II	T3	N0	Unknown	No	No	3.4	No
70	0	Divorced	Black	Moderately differentiated; Grade II	T2	N0	Unknown	No	No	4	No
64	1	Single (never married)	White	Poorly differentiated; Grade III	T3	N1	Unknown	No	Yes	12.5	No
31	0	Single (never married)	White	Well differentiated; Grade I	T1	N0	Unknown	Unknown	Unknown	2	No
75	0	Married (including common law)	Black	Moderately differentiated; Grade II	T3	N1	negative	No	No	2.8	No
85	0	Married (including common law)	White	Moderately differentiated; Grade II	T3	N2	negative	No	No	5.5	No
76	0	Married (including common law)	White	Moderately differentiated; Grade II	T2	N0	negative	No	No	0.1	No
89	1	Married (including common law)	White	Moderately differentiated; Grade II	T2	N0	negative	No	No	3.2	No
53	0	Single (never married)	Black	Undifferentiated; anaplastic; Grade IV	T2	N2	Unknown	Unknown	No	1	No
83	0	Married (including common law)	White	Poorly differentiated; Grade III	T3	N1	positive	No	Yes	7.5	No
66	0	Married (including common law)	White	Moderately differentiated; Grade II	T4	N1	Unknown	Unknown	No	7.8	No
63	0	Married (including common law)	White	Moderately differentiated; Grade II	T1	N0	Unknown	No	No	2	No
67	1	Widowed	White	Moderately differentiated; Grade II	T3	N0	Unknown	No	No	2.5	No
61	1	Married (including common law)	White	Moderately differentiated; Grade II	T3	N1	positive	No	Unknown	6	No
58	1	Divorced	White	Moderately differentiated; Grade II	T4	N1	positive	Yes	Yes	5.9	No
51	0	Married (including common law)	White	Moderately differentiated; Grade II	T2	N0	Unknown	No	No	0.8	No
76	0	Married (including common law)	White	Moderately differentiated; Grade II	T2	N1	positive	No	No	2.5	No
84	0	Married (including common law)	White	Well differentiated; Grade I	T1	N0	positive	Unknown	Unknown	2	No
51	1	Married (including common law)	White	Poorly differentiated; Grade III	T3	N2	Unknown	Unknown	Unknown	7.8	No
91	1	Divorced	White	Moderately differentiated; Grade II	T3	N1	negative	No	No	3.8	No
69	0	Married (including common law)	White	Moderately differentiated; Grade II	T3	N1	positive	Unknown	No	3	No
70	1	Married (including common law)	White	Moderately differentiated; Grade II	T1	N0	Unknown	Unknown	Unknown	2	No
61	0	Married (including common law)	White	Well differentiated; Grade I	T3	N0	Unknown	No	Yes	6	Yes
66	0	Married (including common law)	White	Moderately differentiated; Grade II	T2	N1	Unknown	No	No	2.5	No
66	1	Widowed	White	Moderately differentiated; Grade II	T2	N0	Unknown	No	No	3.4	No
74	1	Single (never married)	White	Moderately differentiated; Grade II	T3	N0	negative	No	No	2.5	No
63	0	Married (including common law)	White	Moderately differentiated; Grade II	T2	N0	negative	No	No	1	No
67	0	Married (including common law)	White	Moderately differentiated; Grade II	T3	N0	negative	Yes	No	2.5	No
77	0	Married (including common law)	White	Poorly differentiated; Grade III	T2	N2	negative	No	No	3.2	No
83	0	Widowed	White	Poorly differentiated; Grade III	T1	N0	positive	No	No	6	No
87	0	Married (including common law)	White	Moderately differentiated; Grade II	T3	N1	Unknown	No	Yes	1.5	No
68	1	Married (including common law)	White	Undifferentiated; anaplastic; Grade IV	T3	N0	positive	No	No	0.9	No
77	0	Married (including common law)	White	Moderately differentiated; Grade II	T1	N0	Unknown	No	No	2	No
87	1	Married (including common law)	White	Moderately differentiated; Grade II	T2	N0	negative	No	Unknown	3	No
96	0	Single (never married)	White	Well differentiated; Grade I	T3	N0	Unknown	Yes	No	2.5	No
73	0	Widowed	Asian or Pacific Islander	Poorly differentiated; Grade III	T3	N0	positive	No	No	10	No
66	1	Widowed	White	Moderately differentiated; Grade II	T2	N0	Unknown	No	No	2	No
67	0	Married (including common law)	White	Undifferentiated; anaplastic; Grade IV	T2	N0	Unknown	No	No	3	No
78	1	Widowed	White	Moderately differentiated; Grade II	T2	N0	Unknown	No	Unknown	3.3	No
67	0	Married (including common law)	White	Moderately differentiated; Grade II	T3	N0	positive	Unknown	Unknown	10	No
77	0	Widowed	White	Moderately differentiated; Grade II	T2	N0	Unknown	Unknown	No	1	No
89	0	Married (including common law)	White	Moderately differentiated; Grade II	T1	N0	Unknown	No	No	0.2	No
67	1	Married (including common law)	White	Moderately differentiated; Grade II	T1	N0	Unknown	No	No	5.5	No
53	1	Married (including common law)	White	Moderately differentiated; Grade II	T1	N0	Unknown	Unknown	Unknown	2.5	No
33	0	Single (never married)	White	Poorly differentiated; Grade III	T3	N1	Unknown	No	Yes	2	No
68	1	Single (never married)	White	Moderately differentiated; Grade II	T3	N2	Unknown	No	No	3	No
49	1	Married (including common law)	White	Moderately differentiated; Grade II	T3	N2	negative	Yes	No	3	No
84	0	Married (including common law)	White	Well differentiated; Grade I	T3	N1	Unknown	Unknown	Unknown	6	No
86	0	Married (including common law)	White	Moderately differentiated; Grade II	T3	N1	Unknown	Unknown	Unknown	7	No
71	0	Divorced	Black	Well differentiated; Grade I	T3	N1	negative	No	No	5	No
35	0	Single (never married)	White	Moderately differentiated; Grade II	T2	N0	negative	Unknown	Unknown	3	No
69	0	Divorced	White	Moderately differentiated; Grade II	T3	N1	positive	Unknown	Unknown	5	No
39	1	Married (including common law)	Black	Moderately differentiated; Grade II	T3	N0	positive	Yes	Unknown	4	No
92	0	Married (including common law)	White	Moderately differentiated; Grade II	T2	N0	positive	Unknown	Unknown	4	No
70	1	Widowed	White	Moderately differentiated; Grade II	T3	N1	Unknown	No	No	4	No
67	1	Married (including common law)	White	Well differentiated; Grade I	T3	N0	negative	No	No	5	No
71	1	Single (never married)	Black	Well differentiated; Grade I	T1	N0	Unknown	Unknown	Unknown	2	No
66	0	Married (including common law)	White	Moderately differentiated; Grade II	T3	N0	positive	No	No	3	No
85	0	Married (including common law)	White	Moderately differentiated; Grade II	T3	N0	Unknown	No	No	4	No
52	0	Single (never married)	White	Poorly differentiated; Grade III	T3	N0	Unknown	No	No	2	No
82	0	Widowed	White	Moderately differentiated; Grade II	T3	N0	Unknown	No	Yes	5	No
86	0	Married (including common law)	White	Moderately differentiated; Grade II	T4	N0	negative	Unknown	Unknown	3	No
61	1	Married (including common law)	White	Moderately differentiated; Grade II	T3	N0	negative	No	No	3.2	No
53	0	Married (including common law)	White	Moderately differentiated; Grade II	T3	N1	positive	No	No	6	No
51	1	Married (including common law)	Asian or Pacific Islander	Moderately differentiated; Grade II	T3	N0	Unknown	Unknown	Yes	5.2	No
54	0	Married (including common law)	White	Moderately differentiated; Grade II	T3	N0	negative	No	No	4	No
83	0	Single (never married)	White	Moderately differentiated; Grade II	T2	N0	Unknown	No	No	6	No
84	0	Divorced	White	Moderately differentiated; Grade II	T1	N0	Unknown	No	No	3	No
49	0	Married (including common law)	White	Undifferentiated; anaplastic; Grade IV	T2	N0	positive	Unknown	No	3.2	No
71	0	Separated	White	Moderately differentiated; Grade II	T3	N0	negative	No	No	10	Yes
88	1	Widowed	White	Well differentiated; Grade I	T3	N0	Unknown	Unknown	Unknown	10	No
65	0	Married (including common law)	White	Moderately differentiated; Grade II	T3	N1	negative	No	No	4.3	No
54	1	Married (including common law)	White	Moderately differentiated; Grade II	T1	N0	Unknown	No	Unknown	0.8	No
76	1	Single (never married)	Black	Moderately differentiated; Grade II	T4	N1	Unknown	Unknown	Yes	5.3	No
67	1	Married (including common law)	White	Moderately differentiated; Grade II	T3	N0	Unknown	No	No	1.4	No
79	1	Single (never married)	White	Moderately differentiated; Grade II	T1	N0	Unknown	No	No	4	No
48	1	Divorced	Black	Moderately differentiated; Grade II	T2	N0	Unknown	No	No	4	No
69	1	Single (never married)	White	Well differentiated; Grade I	T1	N0	Unknown	No	No	1	No
55	1	Widowed	White	Well differentiated; Grade I	T2	N0	Unknown	Unknown	Unknown	3.3	No
35	1	Married (including common law)	White	Moderately differentiated; Grade II	T3	N1	positive	Unknown	Unknown	1.9	No
55	1	Married (including common law)	White	Well differentiated; Grade I	T1	N0	negative	No	Unknown	1.2	No
82	0	Married (including common law)	Black	Moderately differentiated; Grade II	T1	N0	Unknown	No	No	1.6	No
35	0	Married (including common law)	White	Well differentiated; Grade I	T2	N0	Unknown	No	No	2	No
77	0	Divorced	White	Moderately differentiated; Grade II	T3	N0	negative	Unknown	No	3.6	No
48	0	Single (never married)	White	Moderately differentiated; Grade II	T2	N0	Unknown	Unknown	No	0.8	No
50	1	Single (never married)	White	Well differentiated; Grade I	T3	N0	positive	No	Unknown	3.8	No
92	1	Widowed	White	Moderately differentiated; Grade II	T3	N0	Unknown	Unknown	Unknown	3.5	No
72	0	Single (never married)	White	Poorly differentiated; Grade III	T3	N0	Unknown	Unknown	Unknown	5	No
42	1	Married (including common law)	White	Poorly differentiated; Grade III	T4	N2	Unknown	Unknown	Unknown	10.6	Yes
83	0	Married (including common law)	White	Moderately differentiated; Grade II	T2	N0	negative	No	No	10	No
75	0	Married (including common law)	White	Moderately differentiated; Grade II	T1	N0	Unknown	No	No	3	Yes
76	0	Married (including common law)	White	Moderately differentiated; Grade II	T1	N0	Unknown	Unknown	Unknown	0.6	No
82	0	Widowed	White	Moderately differentiated; Grade II	T3	N2	Unknown	No	No	4	No
42	0	Married (including common law)	White	Moderately differentiated; Grade II	T1	N1	positive	No	Unknown	3.3	No
63	0	Divorced	Black	Poorly differentiated; Grade III	T3	N2	Unknown	Yes	Yes	2.5	No
77	1	Single (never married)	Black	Moderately differentiated; Grade II	T1	N0	Unknown	No	No	1.5	No
57	0	Married (including common law)	White	Poorly differentiated; Grade III	T3	N0	positive	Unknown	Unknown	6	No
66	1	Married (including common law)	White	Poorly differentiated; Grade III	T1	N2	Unknown	No	No	1	No
89	1	Widowed	White	Moderately differentiated; Grade II	T1	N0	Unknown	No	No	1.3	No
78	0	Divorced	White	Moderately differentiated; Grade II	T4	N0	positive	Unknown	Unknown	12.3	No
84	0	Single (never married)	White	Poorly differentiated; Grade III	T3	N0	Unknown	Unknown	No	8	No
61	1	Divorced	Asian or Pacific Islander	Well differentiated; Grade I	T1	N0	Unknown	Unknown	Unknown	0.8	No
42	0	Separated	White	Poorly differentiated; Grade III	T3	N0	Unknown	No	No	4.9	No
48	0	Single (never married)	White	Moderately differentiated; Grade II	T2	N0	negative	Unknown	No	5	No
91	1	Widowed	White	Moderately differentiated; Grade II	T2	N0	negative	No	No	5.7	No
53	1	Divorced	White	Moderately differentiated; Grade II	T3	N0	negative	No	No	3.8	No
85	0	Widowed	White	Moderately differentiated; Grade II	T3	N0	positive	No	No	4.3	No
86	0	Married (including common law)	White	Moderately differentiated; Grade II	T1	N0	Unknown	No	No	2	No
82	0	Married (including common law)	White	Moderately differentiated; Grade II	T2	N0	Unknown	No	Unknown	0.5	No
85	1	Widowed	White	Moderately differentiated; Grade II	T2	N0	positive	No	No	6.5	No
58	0	Married (including common law)	White	Poorly differentiated; Grade III	T2	N0	Unknown	No	No	3.5	No
49	1	Married (including common law)	Black	Well differentiated; Grade I	T1	N0	Unknown	Unknown	Unknown	0.6	No
61	1	Married (including common law)	White	Moderately differentiated; Grade II	T1	N0	Unknown	No	No	11	No
54	0	Single (never married)	White	Well differentiated; Grade I	T1	N0	Unknown	Unknown	Unknown	0.6	No
79	1	Married (including common law)	White	Well differentiated; Grade I	T4	N2	negative	Unknown	Unknown	8.6	No
86	1	Widowed	White	Well differentiated; Grade I	T4	N0	positive	Unknown	Unknown	11	No
69	0	Married (including common law)	White	Moderately differentiated; Grade II	T4	N1	positive	Yes	No	3.2	No
74	0	Married (including common law)	White	Moderately differentiated; Grade II	T2	N0	Unknown	No	No	3.2	No
34	0	Single (never married)	White	Moderately differentiated; Grade II	T3	N0	Unknown	No	No	7	No
72	0	Divorced	White	Moderately differentiated; Grade II	T3	N0	Unknown	Yes	No	6	No
89	1	Widowed	White	Moderately differentiated; Grade II	T4	N0	Unknown	Unknown	Unknown	5	Yes
49	0	Single (never married)	White	Moderately differentiated; Grade II	T3	N1	Unknown	Unknown	Unknown	7	Yes
69	1	Married (including common law)	White	Poorly differentiated; Grade III	T1	N0	negative	Yes	No	2.5	No
60	0	Married (including common law)	White	Poorly differentiated; Grade III	T2	N0	negative	Unknown	No	0.2	No
53	0	Single (never married)	White	Moderately differentiated; Grade II	T2	N0	Unknown	No	No	3.4	No
62	0	Married (including common law)	White	Moderately differentiated; Grade II	T3	N1	Unknown	No	No	4	No
70	0	Married (including common law)	White	Moderately differentiated; Grade II	T3	N0	negative	No	No	3	No
91	0	Single (never married)	White	Moderately differentiated; Grade II	T3	N0	Unknown	Yes	No	4	No
66	0	Separated	Black	Poorly differentiated; Grade III	T3	N1	positive	Yes	No	1.5	No
56	0	Single (never married)	White	Moderately differentiated; Grade II	T3	N0	Unknown	Unknown	No	4.2	No
69	1	Widowed	White	Moderately differentiated; Grade II	T3	N0	Unknown	No	No	5.6	No
48	0	Married (including common law)	White	Moderately differentiated; Grade II	T3	N1	negative	Unknown	No	3	No
62	1	Married (including common law)	Black	Moderately differentiated; Grade II	T1	N0	positive	Unknown	Unknown	4	No
51	1	Married (including common law)	White	Moderately differentiated; Grade II	T1	N0	Unknown	No	No	2.5	No
70	1	Divorced	White	Moderately differentiated; Grade II	T1	N0	Unknown	No	No	1	No
79	0	Married (including common law)	White	Moderately differentiated; Grade II	T3	N1	positive	Yes	No	5	No
59	0	Divorced	White	Poorly differentiated; Grade III	T4	N2	positive	Yes	No	11.2	No
73	0	Single (never married)	White	Moderately differentiated; Grade II	T2	N0	negative	No	No	5	No
91	1	Widowed	White	Moderately differentiated; Grade II	T3	N1	Unknown	No	No	2.5	No
59	1	Single (never married)	White	Moderately differentiated; Grade II	T3	N0	positive	No	No	3.5	No
51	1	Married (including common law)	White	Moderately differentiated; Grade II	T3	N1	positive	No	Yes	5	No
63	0	Divorced	White	Moderately differentiated; Grade II	T2	N0	positive	No	No	3	No
57	0	Single (never married)	White	Moderately differentiated; Grade II	T3	N2	positive	No	No	5	No
84	1	Widowed	White	Moderately differentiated; Grade II	T3	N1	Unknown	Yes	Yes	5	No
54	0	Married (including common law)	White	Moderately differentiated; Grade II	T3	N0	Unknown	No	No	1.4	No
64	1	Widowed	White	Moderately differentiated; Grade II	T2	N0	Unknown	No	No	3.5	No
76	0	Married (including common law)	White	Moderately differentiated; Grade II	T2	N0	Unknown	Unknown	Unknown	2.8	No
50	1	Married (including common law)	White	Moderately differentiated; Grade II	T1	N1	Unknown	No	No	3.2	No
51	0	Married (including common law)	White	Poorly differentiated; Grade III	T4	N1	Unknown	Yes	Unknown	10.5	No
36	1	Married (including common law)	White	Poorly differentiated; Grade III	T3	N2	negative	No	Yes	3	No
44	0	Single (never married)	White	Moderately differentiated; Grade II	T3	N1	positive	No	Unknown	5	No
86	1	Widowed	White	Moderately differentiated; Grade II	T3	N1	positive	Unknown	Unknown	8	No
85	0	Widowed	White	Poorly differentiated; Grade III	T4	N2	positive	Unknown	Unknown	10	No
88	1	Single (never married)	White	Well differentiated; Grade I	T3	N2	negative	No	No	6.4	No
68	0	Married (including common law)	White	Poorly differentiated; Grade III	T3	N1	positive	Unknown	No	3	No
56	1	Married (including common law)	Asian or Pacific Islander	Poorly differentiated; Grade III	T3	N2	negative	No	Unknown	2	No
43	0	Single (never married)	White	Moderately differentiated; Grade II	T3	N1	positive	No	No	4.8	No
60	0	Separated	Black	Moderately differentiated; Grade II	T3	N1	positive	No	Yes	4	No
52	0	Married (including common law)	White	Moderately differentiated; Grade II	T3	N1	positive	Unknown	Unknown	7	Yes
81	1	Widowed	White	Moderately differentiated; Grade II	T3	N0	positive	No	No	<4	No
59	1	Married (including common law)	Black	Well differentiated; Grade I	T1	N0	Unknown	Unknown	Unknown	0.3	No
78	0	Married (including common law)	White	Moderately differentiated; Grade II	T3	N0	Unknown	No	No	3	No
52	1	Divorced	White	Poorly differentiated; Grade III	T4	N0	positive	No	No	6	No
54	1	Single (never married)	White	Well differentiated; Grade I	T1	N0	Unknown	Unknown	Unknown	0.5	No
70	0	Married (including common law)	White	Moderately differentiated; Grade II	T3	N1	Unknown	No	No	5	No
63	0	Married (including common law)	White	Moderately differentiated; Grade II	T3	N1	negative	No	No	1.8	No
83	0	Single (never married)	White	Moderately differentiated; Grade II	T3	N1	Unknown	No	No	4	No
41	0	Married (including common law)	White	Moderately differentiated; Grade II	T3	N0	negative	Yes	Unknown	3	No
53	0	Single (never married)	White	Well differentiated; Grade I	T1	N0	negative	No	Unknown	0.5	No
90	0	Widowed	White	Moderately differentiated; Grade II	T3	N0	negative	Unknown	Unknown	3	No
47	0	Divorced	White	Well differentiated; Grade I	T3	N0	negative	Yes	No	8	No
33	1	Married (including common law)	White	Well differentiated; Grade I	T1	N0	Unknown	Unknown	Unknown	0.3	No
49	1	Married (including common law)	White	Moderately differentiated; Grade II	T3	N2	negative	No	No	5	No
43	1	Divorced	White	Moderately differentiated; Grade II	T3	N1	Unknown	No	No	2.6	No
68	1	Married (including common law)	White	Moderately differentiated; Grade II	T1	N0	Unknown	No	No	1.1	No
63	0	Divorced	White	Moderately differentiated; Grade II	T3	N1	positive	No	Unknown	13	No
54	0	Married (including common law)	White	Moderately differentiated; Grade II	T1	N0	negative	No	No	2	No
67	0	Married (including common law)	White	Poorly differentiated; Grade III	T1	N0	negative	Unknown	No	2.5	No
58	0	Married (including common law)	White	Moderately differentiated; Grade II	T3	N0	positive	No	No	4.6	No
54	1	Married (including common law)	Black	Well differentiated; Grade I	T1	N0	Unknown	Unknown	Unknown	0.9	No
78	1	Single (never married)	Black	Moderately differentiated; Grade II	T3	N0	Unknown	Unknown	No	10	No
79	0	Married (including common law)	White	Moderately differentiated; Grade II	T3	N0	positive	Unknown	No	5	No
62	0	Married (including common law)	White	Moderately differentiated; Grade II	T1	N0	negative	No	No	1.6	No
60	0	Single (never married)	Black	Moderately differentiated; Grade II	T3	N0	positive	Yes	No	5	No
87	1	Widowed	White	Moderately differentiated; Grade II	T3	N1	positive	No	Yes	6	No
71	1	Divorced	Black	Poorly differentiated; Grade III	T1	N1	Unknown	Yes	No	2.3	No
51	1	Single (never married)	White	Moderately differentiated; Grade II	T3	N1	positive	Yes	No	9	No
69	0	Married (including common law)	White	Moderately differentiated; Grade II	T2	N0	Unknown	Unknown	Unknown	1	No
79	1	Widowed	White	Moderately differentiated; Grade II	T3	N1	positive	Unknown	Unknown	5.6	Yes
81	0	Married (including common law)	White	Moderately differentiated; Grade II	T2	N0	negative	No	No	4.5	No
80	1	Widowed	White	Well differentiated; Grade I	T2	N0	Unknown	No	No	0.6	No
54	1	Single (never married)	White	Moderately differentiated; Grade II	T2	N0	negative	No	No	2.5	No
80	0	Married (including common law)	White	Moderately differentiated; Grade II	T2	N0	Unknown	No	No	1.9	No
67	1	Widowed	White	Moderately differentiated; Grade II	T1	N0	Unknown	Unknown	Unknown	2.5	No
50	1	Married (including common law)	White	Moderately differentiated; Grade II	T2	N0	Unknown	Unknown	Unknown	3.5	No
65	0	Married (including common law)	White	Moderately differentiated; Grade II	T3	N0	negative	Unknown	Unknown	1.5	No
68	0	Unknown	White	Moderately differentiated; Grade II	T2	N0	Unknown	No	No	3.3	No
62	0	Married (including common law)	White	Moderately differentiated; Grade II	T2	N1	negative	No	No	3	No
63	1	Married (including common law)	White	Moderately differentiated; Grade II	T3	N1	Unknown	No	No	5	No
71	1	Married (including common law)	White	Poorly differentiated; Grade III	T3	N0	Unknown	Unknown	Unknown	6.8	No
80	1	Married (including common law)	White	Moderately differentiated; Grade II	T3	N0	Unknown	Unknown	Unknown	3	No
73	1	Single (never married)	White	Moderately differentiated; Grade II	T3	N0	negative	No	No	1.5	No
71	1	Widowed	White	Moderately differentiated; Grade II	T3	N0	Unknown	Unknown	Unknown	10	No
81	0	Married (including common law)	White	Moderately differentiated; Grade II	T2	N0	Unknown	No	Unknown	3.1	No
53	0	Married (including common law)	White	Moderately differentiated; Grade II	T3	N0	negative	No	No	83	No
76	0	Married (including common law)	White	Moderately differentiated; Grade II	T3	N0	negative	No	No	5.4	No
86	1	Widowed	White	Moderately differentiated; Grade II	T3	N0	positive	Unknown	Unknown	4	No
68	1	Divorced	White	Moderately differentiated; Grade II	T3	N1	positive	No	No	0.9	No
49	1	Married (including common law)	White	Moderately differentiated; Grade II	T3	N1	negative	No	No	5.7	No
69	1	Married (including common law)	Black	Well differentiated; Grade I	T1	N0	Unknown	Unknown	Unknown	0.2	No
43	1	Married (including common law)	White	Poorly differentiated; Grade III	T4	N1	positive	No	Yes	7	No
88	0	Married (including common law)	White	Well differentiated; Grade I	T3	N0	Unknown	No	No	3.6	No
52	1	Single (never married)	White	Well differentiated; Grade I	T2	N0	positive	Unknown	Unknown	12	No
49	1	Married (including common law)	White	Moderately differentiated; Grade II	T3	N2	positive	Yes	No	5.7	No
47	0	Single (never married)	Black	Well differentiated; Grade I	T1	N0	Unknown	Unknown	Unknown	<1	No
94	0	Widowed	White	Moderately differentiated; Grade II	T1	N0	negative	Unknown	Unknown	6	No
85	0	Married (including common law)	White	Moderately differentiated; Grade II	T3	N1	positive	No	Unknown	5	No
53	0	Married (including common law)	White	Well differentiated; Grade I	T1	N0	Unknown	Unknown	Unknown	0.3	No
70	1	Single (never married)	Black	Poorly differentiated; Grade III	T1	N1	Unknown	No	No	0.4	No
65	0	Unknown	Black	Moderately differentiated; Grade II	T3	N2	positive	Unknown	No	5.6	No
48	1	Married (including common law)	White	Moderately differentiated; Grade II	T3	N1	positive	Unknown	Unknown	13	No
45	0	Married (including common law)	Black	Moderately differentiated; Grade II	T2	N0	Unknown	No	No	2.5	No
60	0	Married (including common law)	White	Poorly differentiated; Grade III	T2	N0	Unknown	No	No	3.5	No
40	0	Married (including common law)	White	Moderately differentiated; Grade II	T3	N2	Unknown	No	Yes	6	No
64	0	Single (never married)	White	Moderately differentiated; Grade II	T3	N1	Unknown	Yes	Unknown	1.4	No
50	0	Single (never married)	White	Moderately differentiated; Grade II	T2	N1	negative	Yes	Unknown	3.4	No
71	0	Married (including common law)	White	Moderately differentiated; Grade II	T3	N0	Unknown	No	No	3	No
71	0	Married (including common law)	Black	Moderately differentiated; Grade II	T1	N0	Unknown	Unknown	Unknown	2	No
44	0	Married (including common law)	White	Moderately differentiated; Grade II	T3	N1	Unknown	Yes	No	6	No
53	1	Single (never married)	White	Moderately differentiated; Grade II	T3	N1	Unknown	No	No	2.7	No
68	0	Single (never married)	White	Poorly differentiated; Grade III	T3	N1	Unknown	No	Unknown	1.8	No
52	1	Single (never married)	White	Moderately differentiated; Grade II	T2	N0	Unknown	Unknown	No	3.3	No
71	0	Married (including common law)	White	Well differentiated; Grade I	T1	N0	Unknown	No	No	3	No
74	0	Married (including common law)	White	Poorly differentiated; Grade III	T3	N0	positive	No	No	3.5	No
84	1	Single (never married)	White	Moderately differentiated; Grade II	T3	N2	negative	Yes	No	5.1	No
37	1	Married (including common law)	White	Moderately differentiated; Grade II	T3	N1	positive	Yes	No	7	No
68	0	Single (never married)	White	Moderately differentiated; Grade II	T3	N2	positive	Unknown	Unknown	2.5	No
64	0	Married (including common law)	White	Moderately differentiated; Grade II	T3	N2	Unknown	No	Yes	7	No
51	1	Single (never married)	White	Moderately differentiated; Grade II	T4	N0	positive	No	No	5.2	No
44	0	Divorced	White	Moderately differentiated; Grade II	T2	N0	negative	No	No	1.2	No
56	0	Divorced	White	Moderately differentiated; Grade II	T1	N0	Unknown	No	No	0.4	No
72	0	Divorced	White	Poorly differentiated; Grade III	T2	N1	Unknown	Yes	No	2.5	No
52	0	Married (including common law)	White	Moderately differentiated; Grade II	T3	N1	Unknown	No	No	3	No
60	0	Married (including common law)	White	Moderately differentiated; Grade II	T1	N0	negative	No	No	0.7	No
38	0	Married (including common law)	Black	Moderately differentiated; Grade II	T3	N0	Unknown	No	No	8	No
66	0	Married (including common law)	White	Well differentiated; Grade I	T1	N0	Unknown	Unknown	Unknown	0.5	No
75	0	Married (including common law)	Black	Well differentiated; Grade I	T1	N0	Unknown	Unknown	Unknown	1.1	No
60	0	Married (including common law)	White	Moderately differentiated; Grade II	T3	N1	negative	No	Yes	2.5	No
85	1	Widowed	White	Moderately differentiated; Grade II	T2	N0	Unknown	No	No	3	No
69	1	Widowed	Black	Poorly differentiated; Grade III	T3	N0	positive	No	No	9	No
56	1	Widowed	Black	Well differentiated; Grade I	T1	N0	Unknown	Unknown	Unknown	1	No
93	1	Married (including common law)	Black	Well differentiated; Grade I	T1	N0	positive	Unknown	No	0.1	No
35	0	Single (never married)	White	Moderately differentiated; Grade II	T4	N2	positive	Yes	Yes	12	No
62	0	Divorced	White	Well differentiated; Grade I	T1	N0	Unknown	Unknown	Unknown	0.9	No
48	0	Married (including common law)	White	Moderately differentiated; Grade II	T1	N0	negative	No	Unknown	1	No
49	1	Married (including common law)	White	Moderately differentiated; Grade II	T2	N1	positive	No	Yes	5.2	No
47	0	Single (never married)	White	Moderately differentiated; Grade II	T1	N0	positive	No	No	1	No
67	0	Married (including common law)	White	Poorly differentiated; Grade III	T3	N2	positive	No	No	6.5	No
39	0	Married (including common law)	White	Moderately differentiated; Grade II	T3	N1	negative	No	No	5.1	No
79	0	Married (including common law)	White	Moderately differentiated; Grade II	T2	N0	positive	No	No	1.9	No
78	1	Married (including common law)	White	Moderately differentiated; Grade II	T2	N0	Unknown	No	No	1.2	No
56	0	Single (never married)	White	Well differentiated; Grade I	T1	N0	Unknown	Unknown	Unknown	0.3	No
56	0	Single (never married)	White	Moderately differentiated; Grade II	T3	N1	positive	Yes	Unknown	2.2	No
41	0	Single (never married)	Black	Moderately differentiated; Grade II	T3	N1	positive	Yes	Yes	2.5	No
50	0	Married (including common law)	White	Moderately differentiated; Grade II	T1	N0	positive	No	No	0.5	No
65	0	Married (including common law)	White	Moderately differentiated; Grade II	T1	N0	Unknown	No	No	0.2	No
55	0	Single (never married)	White	Moderately differentiated; Grade II	T1	N1	positive	No	No	5	No
83	0	Married (including common law)	White	Moderately differentiated; Grade II	T3	N1	Unknown	No	No	4	No
41	1	Single (never married)	White	Moderately differentiated; Grade II	T1	N0	Unknown	No	No	2.2	No
33	1	Married (including common law)	Black	Moderately differentiated; Grade II	T3	N1	positive	Unknown	No	6.2	No
47	1	Single (never married)	Black	Poorly differentiated; Grade III	T3	N1	negative	No	No	3	No
68	0	Divorced	Black	Moderately differentiated; Grade II	T3	N0	positive	Unknown	Unknown	6	No
46	0	Single (never married)	White	Moderately differentiated; Grade II	T3	N0	positive	No	No	9	No
40	0	Married (including common law)	White	Poorly differentiated; Grade III	T3	N2	positive	No	No	3.5	No
79	1	Widowed	White	Poorly differentiated; Grade III	T2	N0	negative	No	No	3.4	No
50	0	Married (including common law)	White	Moderately differentiated; Grade II	T3	N0	Unknown	No	No	7.6	No
65	1	Married (including common law)	White	Moderately differentiated; Grade II	T3	N0	Unknown	No	No	2.7	No
48	0	Married (including common law)	White	Poorly differentiated; Grade III	T1	N0	positive	No	No	2	No
48	0	Single (never married)	American Indian/Alaska Native	Well differentiated; Grade I	T3	N0	positive	Unknown	Unknown	9	No
53	1	Single (never married)	Black	Moderately differentiated; Grade II	T3	N1	positive	Yes	Unknown	3.2	No
33	0	Single (never married)	Black	Moderately differentiated; Grade II	T3	N0	negative	No	No	4	No
81	1	Widowed	White	Moderately differentiated; Grade II	T1	N0	Unknown	Unknown	No	2.5	No
55	0	Married (including common law)	White	Moderately differentiated; Grade II	T3	N1	positive	No	No	5.5	No
58	0	Single (never married)	White	Moderately differentiated; Grade II	T3	N1	positive	Unknown	No	4.5	No
92	1	Married (including common law)	White	Moderately differentiated; Grade II	T2	N0	Unknown	No	No	5.5	No
86	0	Married (including common law)	White	Moderately differentiated; Grade II	T4	N0	Unknown	No	Unknown	5	No
48	1	Married (including common law)	White	Moderately differentiated; Grade II	T2	N0	negative	No	No	3.6	No
85	0	Single (never married)	White	Moderately differentiated; Grade II	T3	N0	negative	No	No	4.5	No
46	0	Married (including common law)	White	Moderately differentiated; Grade II	T1	N0	negative	No	Unknown	4	No
53	0	Married (including common law)	White	Poorly differentiated; Grade III	T3	N2	Unknown	No	No	2.7	Yes
60	0	Divorced	White	Moderately differentiated; Grade II	T3	N1	negative	No	No	8	No
50	0	Unknown	Black	Well differentiated; Grade I	T1	N0	Unknown	Unknown	Unknown	0.7	No
54	1	Divorced	White	Moderately differentiated; Grade II	T4	N2	Unknown	No	Yes	5.7	No
75	0	Unknown	White	Moderately differentiated; Grade II	T3	N2	Unknown	No	No	4.5	No
65	1	Widowed	White	Poorly differentiated; Grade III	T3	N1	negative	Yes	Yes	8	No
52	0	Married (including common law)	White	Moderately differentiated; Grade II	T3	N1	negative	No	Yes	7	No
53	1	Divorced	White	Moderately differentiated; Grade II	T4	N0	positive	Unknown	Unknown	12	No
27	1	Single (never married)	White	Moderately differentiated; Grade II	T4	N1	negative	Yes	Yes	3	No
67	0	Married (including common law)	White	Moderately differentiated; Grade II	T3	N0	Unknown	Yes	No	3	No
64	1	Married (including common law)	White	Moderately differentiated; Grade II	T2	N0	Unknown	Unknown	Unknown	5	No
51	0	Divorced	Black	Moderately differentiated; Grade II	T1	N0	negative	No	No	3	No
42	1	Divorced	White	Moderately differentiated; Grade II	T4	N2	positive	No	Yes	6.5	Yes
47	1	Single (never married)	White	Moderately differentiated; Grade II	T3	N1	positive	Unknown	Unknown	2.1	No
66	1	Married (including common law)	Black	Undifferentiated; anaplastic; Grade IV	T3	N2	Unknown	No	No	7	No
46	0	Divorced	White	Moderately differentiated; Grade II	T3	N1	positive	Yes	No	5	No
57	1	Divorced	White	Moderately differentiated; Grade II	T1	N0	negative	No	No	2.3	No
60	0	Divorced	Black	Moderately differentiated; Grade II	T3	N1	Unknown	No	Yes	2.8	No
57	1	Single (never married)	White	Well differentiated; Grade I	T1	N0	Unknown	Unknown	Unknown	0.6	No
55	1	Divorced	White	Moderately differentiated; Grade II	T3	N1	Unknown	No	No	3.6	No
49	1	Married (including common law)	White	Well differentiated; Grade I	T1	N0	Unknown	Unknown	Unknown	0.5	No
71	0	Married (including common law)	Black	Well differentiated; Grade I	T1	N0	Unknown	Unknown	Unknown	0.5	No
84	0	Married (including common law)	White	Moderately differentiated; Grade II	T2	N0	negative	Yes	No	1.2	No
50	1	Married (including common law)	White	Moderately differentiated; Grade II	T2	N1	Unknown	Yes	No	2.5	No
68	1	Separated	White	Moderately differentiated; Grade II	T2	N0	Unknown	Unknown	Unknown	3	No
53	0	Married (including common law)	White	Moderately differentiated; Grade II	T3	N1	positive	Unknown	Unknown	6	Yes
61	1	Married (including common law)	White	Poorly differentiated; Grade III	T1	N2	negative	No	No	2.3	No
82	0	Widowed	White	Moderately differentiated; Grade II	T4	N1	positive	No	Unknown	12	Yes
55	1	Widowed	Black	Moderately differentiated; Grade II	T2	N0	positive	No	No	2.4	No
36	1	Married (including common law)	White	Moderately differentiated; Grade II	T2	N0	negative	No	No	3.6	No
78	0	Married (including common law)	White	Poorly differentiated; Grade III	T3	N1	Unknown	No	No	2	No
57	1	Married (including common law)	White	Moderately differentiated; Grade II	T2	N1	positive	No	Unknown	2	No
55	0	Married (including common law)	White	Poorly differentiated; Grade III	T3	N0	negative	No	Unknown	2.4	No
76	1	Widowed	Black	Moderately differentiated; Grade II	T1	N0	Unknown	Unknown	Unknown	0.4	No
76	1	Widowed	Black	Well differentiated; Grade I	T1	N0	Unknown	Unknown	Unknown	0.5	No
57	1	Married (including common law)	White	Poorly differentiated; Grade III	T3	N1	positive	Unknown	Unknown	3	No
68	0	Married (including common law)	White	Well differentiated; Grade I	T1	N0	Unknown	Unknown	Unknown	0.9	No
55	1	Married (including common law)	White	Well differentiated; Grade I	T1	N0	Unknown	Unknown	Unknown	0.1	No
89	1	Married (including common law)	White	Moderately differentiated; Grade II	T2	N0	negative	Yes	No	2.1	No
83	0	Widowed	White	Moderately differentiated; Grade II	T3	N0	negative	Unknown	Unknown	2.8	No
64	0	Married (including common law)	White	Moderately differentiated; Grade II	T3	N1	negative	No	No	6	No
50	0	Single (never married)	White	Well differentiated; Grade I	T3	N0	negative	No	No	<5	No
28	1	Single (never married)	White	Well differentiated; Grade I	T1	N0	Unknown	Unknown	Unknown	0.3	No
59	1	Married (including common law)	White	Moderately differentiated; Grade II	T3	N1	negative	Unknown	Unknown	2	No
66	1	Widowed	White	Moderately differentiated; Grade II	T1	N0	Unknown	Unknown	No	1	No
50	1	Single (never married)	White	Well differentiated; Grade I	T1	N0	Unknown	Unknown	Unknown	<1	No
76	0	Unknown	White	Moderately differentiated; Grade II	T2	N1	Unknown	Unknown	Unknown	5	No
70	1	Married (including common law)	White	Moderately differentiated; Grade II	T3	N1	positive	Yes	Yes	7	No
54	0	Married (including common law)	White	Well differentiated; Grade I	T3	N0	negative	No	No	5.5	No
45	1	Single (never married)	White	Moderately differentiated; Grade II	T4	N1	Unknown	Yes	Yes	6.5	No
51	1	Married (including common law)	White	Moderately differentiated; Grade II	T1	N0	Unknown	Unknown	No	0.6	No
61	1	Single (never married)	White	Moderately differentiated; Grade II	T2	N0	Unknown	No	No	4.5	No
69	0	Married (including common law)	White	Moderately differentiated; Grade II	T3	N0	Unknown	No	No	8.5	No
47	1	Single (never married)	White	Moderately differentiated; Grade II	T3	N0	Unknown	Yes	Unknown	3.5	No
85	0	Married (including common law)	White	Moderately differentiated; Grade II	T3	N2	Unknown	Yes	Unknown	6	No
46	1	Single (never married)	White	Moderately differentiated; Grade II	T3	N2	Unknown	No	No	5	No
85	1	Widowed	White	Moderately differentiated; Grade II	T2	N0	Unknown	No	No	2.2	No
79	0	Married (including common law)	White	Moderately differentiated; Grade II	T1	N0	Unknown	No	Unknown	2.4	No
63	1	Single (never married)	White	Moderately differentiated; Grade II	T1	N0	negative	No	No	1.6	No
63	0	Married (including common law)	White	Moderately differentiated; Grade II	T2	N1	negative	No	No	2.5	No
77	0	Married (including common law)	White	Poorly differentiated; Grade III	T3	N1	Unknown	Yes	Yes	2	No
58	0	Married (including common law)	White	Poorly differentiated; Grade III	T3	N2	Unknown	No	No	3.5	No
47	1	Married (including common law)	White	Moderately differentiated; Grade II	T3	N1	positive	Unknown	Unknown	3	Yes
52	1	Married (including common law)	White	Well differentiated; Grade I	T1	N0	Unknown	Unknown	Unknown	0.5	No
54	0	Single (never married)	White	Well differentiated; Grade I	T3	N1	positive	No	Unknown	7	No
38	0	Married (including common law)	White	Moderately differentiated; Grade II	T3	N0	negative	No	No	4.5	No
64	0	Married (including common law)	White	Well differentiated; Grade I	T1	N0	Unknown	Unknown	Unknown	0.3	No
48	1	Married (including common law)	White	Poorly differentiated; Grade III	T4	N1	negative	No	No	3	No
73	0	Married (including common law)	White	Moderately differentiated; Grade II	T3	N1	positive	Unknown	Unknown	0.4	No
50	1	Married (including common law)	White	Undifferentiated; anaplastic; Grade IV	T2	N0	Unknown	Unknown	Unknown	10.3	No
76	1	Married (including common law)	White	Moderately differentiated; Grade II	T1	N0	Unknown	No	No	1.5	No
83	0	Married (including common law)	White	Poorly differentiated; Grade III	T3	N0	Unknown	No	Unknown	4	No
62	1	Divorced	White	Moderately differentiated; Grade II	T1	N0	negative	Unknown	No	0.7	No
50	0	Married (including common law)	White	Well differentiated; Grade I	T1	N0	Unknown	Unknown	Unknown	0.1	No
65	1	Divorced	White	Moderately differentiated; Grade II	T4	N1	positive	No	No	8	No
93	1	Widowed	White	Moderately differentiated; Grade II	T3	N1	positive	No	Yes	7	No
52	1	Single (never married)	White	Moderately differentiated; Grade II	T1	N0	negative	No	No	1.5	No
62	0	Married (including common law)	White	Moderately differentiated; Grade II	T3	N0	Unknown	No	No	1.5	No
48	1	Divorced	White	Moderately differentiated; Grade II	T1	N0	Unknown	Unknown	Unknown	6.5	No
90	1	Widowed	Black	Moderately differentiated; Grade II	T1	N0	positive	No	No	5	No
51	1	Married (including common law)	White	Poorly differentiated; Grade III	T1	N0	negative	No	No	1.5	No
71	0	Married (including common law)	White	Moderately differentiated; Grade II	T1	N0	Unknown	Unknown	Unknown	3	No
54	1	Single (never married)	White	Poorly differentiated; Grade III	T4	N0	Unknown	No	No	2	No
55	0	Married (including common law)	White	Moderately differentiated; Grade II	T3	N1	Unknown	No	No	5	No
56	0	Married (including common law)	White	Moderately differentiated; Grade II	T1	N0	Unknown	No	No	1.4	No
80	0	Divorced	Black	Moderately differentiated; Grade II	T1	N0	Unknown	Unknown	Unknown	0.5	No
91	1	Widowed	White	Poorly differentiated; Grade III	T4	N1	Unknown	Yes	Yes	4	No
77	1	Widowed	White	Moderately differentiated; Grade II	T3	N0	positive	No	Unknown	5.5	No
58	0	Married (including common law)	Asian or Pacific Islander	Well differentiated; Grade I	T1	N0	Unknown	Unknown	Unknown	0.4	No
75	1	Married (including common law)	White	Moderately differentiated; Grade II	T3	N0	Unknown	No	No	2.3	No
54	0	Single (never married)	Black	Moderately differentiated; Grade II	T3	N0	positive	No	No	9	No
70	0	Married (including common law)	Asian or Pacific Islander	Moderately differentiated; Grade II	T3	N0	Unknown	No	Yes	4.6	No
74	1	Divorced	White	Moderately differentiated; Grade II	T3	N1	negative	No	No	3.3	No
75	0	Married (including common law)	White	Moderately differentiated; Grade II	T2	N0	negative	No	No	5	No
68	1	Widowed	White	Moderately differentiated; Grade II	T3	N1	negative	No	No	0.4	No
44	0	Married (including common law)	White	Well differentiated; Grade I	T1	N0	Unknown	Unknown	Unknown	0.5	No
50	1	Divorced	White	Moderately differentiated; Grade II	T2	N1	positive	No	No	3.3	No
67	0	Married (including common law)	White	Moderately differentiated; Grade II	T2	N0	negative	No	No	4	No
65	1	Unmarried or Domestic Partner	White	Moderately differentiated; Grade II	T3	N2	positive	Unknown	Unknown	7.4	Yes
50	1	Married (including common law)	White	Moderately differentiated; Grade II	T3	N0	Unknown	No	No	4	No
48	0	Married (including common law)	White	Well differentiated; Grade I	T3	N1	Unknown	Unknown	Unknown	5	No
50	1	Married (including common law)	Black	Well differentiated; Grade I	T1	N0	Unknown	Unknown	Unknown	0.5	No
56	0	Single (never married)	White	Moderately differentiated; Grade II	T1	N0	negative	No	No	0.5	No
62	0	Married (including common law)	White	Well differentiated; Grade I	T2	N0	negative	No	No	2.5	No
48	0	Single (never married)	White	Poorly differentiated; Grade III	T1	N0	negative	No	No	0.9	No
66	0	Divorced	White	Well differentiated; Grade I	T1	N0	Unknown	No	No	2.7	No
64	1	Married (including common law)	White	Moderately differentiated; Grade II	T1	N0	negative	Yes	No	6	No
60	0	Married (including common law)	White	Poorly differentiated; Grade III	T1	N0	Unknown	No	No	1.2	No
62	0	Widowed	White	Moderately differentiated; Grade II	T3	N1	positive	Unknown	Unknown	4.3	No
63	0	Married (including common law)	White	Well differentiated; Grade I	T1	N0	Unknown	No	No	0.8	No
45	0	Single (never married)	White	Moderately differentiated; Grade II	T2	N0	positive	No	Unknown	2.2	No
65	0	Single (never married)	White	Moderately differentiated; Grade II	T3	N0	positive	No	Unknown	7	No
57	0	Married (including common law)	White	Well differentiated; Grade I	T1	N0	Unknown	No	Unknown	2.5	No
84	1	Widowed	White	Moderately differentiated; Grade II	T3	N1	Unknown	No	Yes	4.2	Yes
63	0	Married (including common law)	Black	Well differentiated; Grade I	T1	N0	Unknown	Unknown	Unknown	<1	No
57	0	Married (including common law)	White	Moderately differentiated; Grade II	T1	N0	Unknown	Unknown	Unknown	9.9	No
46	0	Married (including common law)	White	Moderately differentiated; Grade II	T3	N0	Unknown	No	No	2	No
63	1	Married (including common law)	White	Moderately differentiated; Grade II	T1	N0	Unknown	No	No	1.5	No
75	1	Married (including common law)	White	Moderately differentiated; Grade II	T3	N1	Unknown	Unknown	Unknown	4	No
78	1	Widowed	White	Moderately differentiated; Grade II	T3	N2	positive	Unknown	Unknown	5.8	No
57	0	Single (never married)	White	Poorly differentiated; Grade III	T3	N0	positive	No	No	6	No
56	1	Divorced	White	Moderately differentiated; Grade II	T3	N1	negative	No	No	6	No
85	1	Widowed	White	Poorly differentiated; Grade III	T3	N0	positive	Unknown	Unknown	8	No
69	0	Married (including common law)	Black	Moderately differentiated; Grade II	T3	N0	Unknown	No	No	5.3	No
57	1	Married (including common law)	Black	Well differentiated; Grade I	T1	N0	Unknown	Unknown	Unknown	0.4	No
58	1	Married (including common law)	Black	Well differentiated; Grade I	T1	N0	Unknown	Unknown	Unknown	0.2	No
60	0	Married (including common law)	White	Moderately differentiated; Grade II	T3	N1	positive	No	Unknown	3.7	No
64	1	Married (including common law)	White	Poorly differentiated; Grade III	T1	N0	negative	No	No	2	No
46	1	Single (never married)	White	Poorly differentiated; Grade III	T3	N2	positive	Yes	Yes	11.1	No
52	0	Single (never married)	White	Moderately differentiated; Grade II	T3	N0	negative	No	No	4	No
51	1	Married (including common law)	White	Poorly differentiated; Grade III	T1	N0	negative	No	No	0.1	No
44	0	Single (never married)	White	Moderately differentiated; Grade II	T2	N0	negative	No	No	6	No
51	1	Married (including common law)	White	Well differentiated; Grade I	T1	N0	Unknown	Unknown	Unknown	0.8	No
55	1	Married (including common law)	White	Moderately differentiated; Grade II	T3	N0	positive	Yes	Unknown	7	Yes
57	0	Married (including common law)	White	Moderately differentiated; Grade II	T3	N0	Unknown	No	No	3.7	No
60	0	Married (including common law)	Asian or Pacific Islander	Poorly differentiated; Grade III	T4	N2	positive	No	Yes	10	No
61	0	Single (never married)	White	Moderately differentiated; Grade II	T4	N0	negative	Unknown	Unknown	5	No
79	1	Widowed	White	Moderately differentiated; Grade II	T3	N2	negative	Yes	No	5.5	No
50	1	Married (including common law)	White	Moderately differentiated; Grade II	T3	N1	negative	Yes	No	1.7	No
46	0	Married (including common law)	White	Moderately differentiated; Grade II	T2	N0	positive	No	No	5	No
37	1	Married (including common law)	White	Moderately differentiated; Grade II	T3	N2	negative	Yes	Yes	3.7	No
55	1	Divorced	White	Moderately differentiated; Grade II	T4	N0	positive	No	No	5.5	Yes
66	1	Divorced	White	Poorly differentiated; Grade III	T3	N1	Unknown	No	No	3.4	No
38	1	Married (including common law)	Black	Poorly differentiated; Grade III	T3	N0	Unknown	No	Unknown	7	Yes
52	1	Divorced	White	Poorly differentiated; Grade III	T4	N2	positive	No	Unknown	7	No
77	1	Married (including common law)	White	Moderately differentiated; Grade II	T4	N0	Unknown	No	No	5	No
68	1	Married (including common law)	White	Moderately differentiated; Grade II	T3	N1	negative	No	No	5.5	No
59	1	Single (never married)	White	Poorly differentiated; Grade III	T4	N1	Unknown	Yes	Unknown	7.5	No
87	1	Widowed	White	Moderately differentiated; Grade II	T3	N1	negative	No	No	3.5	No
68	0	Married (including common law)	White	Moderately differentiated; Grade II	T3	N0	Unknown	No	No	2	No
58	0	Married (including common law)	White	Moderately differentiated; Grade II	T3	N1	Unknown	No	No	4.6	No
60	0	Married (including common law)	White	Moderately differentiated; Grade II	T3	N1	Unknown	Unknown	Unknown	4	No
55	1	Divorced	Black	Moderately differentiated; Grade II	T3	N1	positive	No	Unknown	4	No
57	0	Single (never married)	White	Poorly differentiated; Grade III	T3	N0	positive	Unknown	Unknown	8	No
50	1	Married (including common law)	White	Moderately differentiated; Grade II	T1	N0	Unknown	No	No	1	No
56	0	Married (including common law)	White	Moderately differentiated; Grade II	T3	N1	Unknown	No	No	3.2	No
76	0	Widowed	White	Moderately differentiated; Grade II	T3	N0	Unknown	Unknown	No	10	No
54	0	Single (never married)	White	Moderately differentiated; Grade II	T3	N0	positive	No	No	6	No
52	1	Married (including common law)	White	Moderately differentiated; Grade II	T1	N0	Unknown	No	No	0.1	No
49	0	Single (never married)	White	Moderately differentiated; Grade II	T2	N0	Unknown	No	No	3	No
62	1	Widowed	White	Moderately differentiated; Grade II	T4	N1	Unknown	Yes	Unknown	8	No
50	0	Married (including common law)	White	Poorly differentiated; Grade III	T1	N0	Unknown	No	No	3.5	No
73	1	Single (never married)	White	Poorly differentiated; Grade III	T4	N0	Unknown	Yes	No	4	No
84	1	Widowed	White	Poorly differentiated; Grade III	T4	N2	Unknown	Yes	Yes	7.5	No
54	1	Married (including common law)	White	Well differentiated; Grade I	T1	N0	Unknown	Unknown	Unknown	0.4	No
50	0	Married (including common law)	Black	Moderately differentiated; Grade II	T2	N0	Unknown	No	No	0.6	No
88	0	Married (including common law)	White	Moderately differentiated; Grade II	T2	N0	positive	No	No	4.5	No
80	0	Married (including common law)	White	Moderately differentiated; Grade II	T3	N0	Unknown	No	No	4.5	No
61	1	Single (never married)	White	Moderately differentiated; Grade II	T3	N1	Unknown	No	No	5	No
66	1	Divorced	White	Moderately differentiated; Grade II	T4	N1	Unknown	Unknown	No	7	No
[truncated: 25,181 more rows]
