# Supplementary material for: Applying machine learning techniques to predict the risk of lung metastases from rectal cancer: a real-world retrospective study
Source: Front Oncol. 2023 May 24;13:1183072. doi: 10.3389/fonc.2023.1183072 (PMC10247137; doi:10.3389/fonc.2023.1183072)
Supplement: Supplementary file 5 [file DataSheet_2.csv]

Age	Sex	Race	Marital status	Grade	T-stage	N-stage	CEA Pretreatment	Perineural Invasion	Tumor Deposits	tumor size	Lung_Met
20	1	3	6	1	2	1	2	0	0	2.5	0
22	1	3	6	1	3	1	0	0	0	3.0	0
23	0	3	0	1	2	2	0	0	0	4.0	0
26	1	3	0	2	1	1	0	0	2	3.3	0
26	0	3	0	1	3	1	0	0	0	9.0	1
29	0	3	0	1	1	1	2	1	1	3.0	0
29	0	3	0	1	2	1	0	0	0	8.4	1
30	1	3	0	1	2	0	0	0	0	5.0	0
30	0	3	0	0	0	0	3	2	2	0.3	0
30	0	3	0	2	2	2	3	0	1	4.0	0
30	1	3	0	1	0	0	3	0	0	1.0	0
30	0	3	0	1	2	0	0	0	0	5.0	0
30	1	3	0	2	2	0	2	0	0	2.7	0
30	0	3	0	1	2	1	0	0	0	9.4	1
32	1	3	0	2	0	1	0	2	2	3.4	0
32	1	3	0	0	1	0	3	2	2	3.0	0
32	0	3	0	0	2	1	0	0	0	8.4	1
32	0	3	0	1	2	1	1	0	1	7.9	1
33	0	3	0	1	2	1	2	0	0	5.0	0
33	1	3	0	1	3	1	0	0	0	3.8	0
33	1	3	0	1	0	0	3	2	2	0.9	0
34	1	3	0	1	1	0	0	0	0	1.5	0
34	1	3	0	1	2	1	0	2	2	2.0	0
34	0	3	0	2	0	0	3	0	0	1.0	0
35	0	3	0	1	2	2	0	0	0	10.0	0
35	1	3	0	1	1	0	0	0	0	5.0	0
35	0	3	0	1	2	1	0	1	1	9.8	1
36	1	3	0	1	2	1	0	0	0	7.0	0
36	1	3	0	1	2	0	0	0	0	3.0	0
36	1	3	0	1	2	2	2	0	0	7.0	0
36	1	3	0	1	2	1	2	0	0	4.0	0
36	0	3	0	2	2	1	3	2	2	15.0	0
36	0	3	0	0	0	0	3	2	2	0.9	0
37	1	3	0	0	0	0	3	2	2	0.5	0
37	0	3	0	1	2	0	2	0	0	4.0	0
38	0	3	0	1	2	1	2	0	2	7.0	1
38	0	3	0	1	2	1	0	2	2	10.0	1
38	0	3	0	1	0	0	0	0	2	1.0	0
38	0	3	0	0	0	0	3	2	2	0.3	0
39	0	3	0	1	2	2	2	0	0	5.0	0
39	0	3	0	1	1	0	0	2	1	9.6	1
39	0	3	0	1	2	1	0	2	2	8.9	1
40	0	3	0	1	1	1	2	0	0	6.0	0
40	1	3	0	1	2	1	3	0	0	5.0	0
40	0	3	0	1	2	1	0	0	0	4.7	0
40	0	3	0	1	0	0	3	2	2	1.0	0
40	1	3	0	2	2	1	2	2	2	4.8	0
40	0	3	0	1	0	0	0	0	0	2.8	0
40	1	3	0	1	2	2	2	0	1	3.5	0
40	0	3	0	1	2	2	0	0	0	7.0	0
41	1	3	0	1	2	1	0	0	0	4.0	0
41	0	3	0	1	0	0	3	0	0	2.0	0
41	1	3	0	1	3	2	0	0	0	6.2	0
41	0	3	0	1	2	0	0	0	1	3.4	0
41	1	3	0	1	2	1	0	0	0	5.0	0
41	0	3	0	1	3	1	2	2	2	12.0	0
41	0	3	0	1	2	1	0	2	0	5.0	0
41	1	3	0	1	2	0	3	0	0	3.0	0
42	0	3	0	1	2	0	3	0	0	3.5	0
42	0	3	0	1	0	0	0	0	0	4.5	0
42	0	3	0	0	0	0	3	2	2	1.0	0
42	1	3	0	2	3	1	2	2	2	8.0	0
42	1	3	0	2	0	0	0	0	0	1.3	0
42	1	3	0	1	2	1	2	0	0	8.1	0
43	1	3	0	1	2	0	0	0	1	1.7	0
43	0	3	0	1	2	1	2	2	0	5.0	0
43	1	3	0	1	1	1	2	0	0	7.0	0
43	0	3	0	1	2	1	0	0	0	4.0	0
43	1	3	0	1	0	1	2	2	2	5.0	0
43	0	3	0	0	0	0	3	2	2	1.0	0
43	0	3	0	1	0	0	3	0	0	1.0	0
44	1	3	0	1	1	0	3	2	0	4.6	0
44	0	3	0	1	2	0	3	0	0	3.5	0
44	0	3	0	2	2	0	2	0	0	6.5	0
44	0	3	0	0	2	0	0	0	0	3.0	0
44	1	3	0	1	2	1	2	0	0	2.5	0
44	0	3	0	1	2	1	0	0	0	2.1	0
44	0	3	0	1	2	2	2	0	2	15.0	0
44	0	3	0	1	2	2	3	0	1	3.9	0
44	0	3	0	0	1	0	3	0	0	9.0	0
44	0	3	0	0	2	1	0	0	0	3.0	0
45	0	3	0	0	0	0	3	2	2	0.5	0
45	0	3	0	2	0	0	2	2	0	3.0	0
45	0	3	0	1	2	1	0	0	0	1.7	0
45	1	3	0	1	1	2	0	0	0	4.5	0
45	0	3	0	0	0	0	3	2	2	0.3	0
45	0	3	0	2	2	2	0	1	1	8.0	0
45	1	3	0	1	2	1	3	0	0	5.6	0
45	0	3	0	1	0	0	1	2	0	7.7	1
46	0	3	0	1	3	1	0	2	2	5.0	0
46	1	3	0	1	2	0	2	2	0	1.5	0
46	0	3	0	1	1	0	3	0	0	2.7	0
46	0	3	0	1	1	0	0	0	0	4.8	0
46	1	3	0	1	2	2	3	1	1	7.0	0
46	0	3	0	1	2	1	2	2	2	6.0	0
46	1	3	0	3	1	1	3	0	0	8.0	0
46	1	3	0	1	0	0	3	2	2	1.5	0
46	1	3	0	1	2	1	3	0	0	4.0	0
46	0	3	0	1	2	1	2	0	0	11.0	0
46	0	3	0	1	2	1	0	0	1	4.3	0
46	1	3	0	1	2	1	0	1	1	1.5	0
46	0	3	0	1	2	2	2	0	1	5.0	0
46	1	3	0	1	2	1	0	0	0	2.8	0
46	0	3	0	1	3	1	1	1	1	2.8	1
46	0	3	0	1	0	0	1	2	0	7.3	1
47	1	3	0	1	2	1	2	2	0	4.5	0
47	1	3	0	0	0	0	3	2	2	0.7	0
47	0	3	0	0	1	0	0	0	0	2.5	0
47	0	3	0	1	2	1	2	0	0	3.5	0
47	0	3	0	1	1	0	2	0	2	3.0	0
47	1	3	0	1	2	0	0	0	0	5.0	0
47	1	3	0	1	1	0	3	2	2	0.6	0
47	0	3	0	1	0	0	0	0	0	2.0	0
47	1	3	0	0	0	0	3	2	2	1.0	0
47	0	3	0	1	2	2	2	0	0	1.5	0
47	0	3	0	2	3	1	2	2	2	12.6	0
47	0	3	0	1	0	2	0	0	0	5.8	0
47	0	3	0	1	2	1	0	2	2	3.0	0
47	0	3	0	1	2	1	2	1	2	2.6	1
48	1	3	0	1	2	1	0	0	0	4.0	0
48	1	3	0	0	0	0	3	2	2	0.5	0
48	1	3	0	0	0	0	3	2	2	1.0	0
48	0	3	0	1	2	1	0	2	0	5.0	0
48	0	3	0	1	2	1	2	0	0	5.0	0
48	1	3	0	1	1	1	0	1	0	1.2	0
48	0	3	0	0	2	1	2	0	2	7.0	1
48	0	3	0	1	2	0	3	0	0	2.0	0
48	0	3	0	1	1	0	0	0	0	3.3	0
48	1	3	0	1	2	0	0	0	0	5.4	0
48	1	3	0	1	1	1	2	0	0	5.0	0
48	0	3	0	1	2	1	2	1	1	3.1	0
48	1	3	0	1	2	1	2	1	1	4.7	0
48	0	3	0	0	0	0	3	0	0	0.3	0
48	1	3	0	1	2	1	0	0	1	8.0	0
48	0	3	0	1	2	1	2	0	1	8.5	0
48	0	3	0	0	2	1	2	0	2	4.7	1
48	0	3	0	1	2	1	2	1	2	2.1	1
48	0	3	0	0	2	1	2	0	2	4.6	1
49	1	3	0	2	2	0	3	0	0	3.0	0
49	1	3	0	1	1	0	2	0	2	7.7	0
49	1	3	0	1	3	1	3	1	1	6.7	0
49	0	3	0	1	0	0	3	0	0	0.8	0
49	1	3	0	1	2	0	0	0	0	3.0	0
49	1	3	0	1	2	1	0	2	0	4.0	0
49	0	3	0	1	2	0	3	0	2	2.0	0
49	1	3	0	1	1	0	0	0	0	1.3	0
49	1	3	0	1	2	2	0	0	0	4.5	0
49	0	3	0	1	2	1	2	0	0	8.0	0
49	1	3	0	3	0	1	0	2	0	0.9	0
49	1	3	0	0	2	0	3	0	0	5.5	0
49	0	3	0	1	2	1	0	0	0	7.0	0
49	0	3	0	1	2	1	3	1	2	5.0	0
49	0	3	0	1	2	2	2	0	2	6.0	0
49	1	3	0	2	3	1	2	2	2	2.0	1
49	0	3	0	0	1	0	0	2	2	4.0	0
49	0	3	0	1	2	2	2	1	0	9.2	0
49	1	3	0	2	2	0	2	0	0	1.5	0
49	1	3	0	1	1	1	0	0	1	2.9	0
49	0	3	0	0	2	0	2	0	2	7.6	1
49	0	3	0	0	2	1	1	0	2	6.7	1
50	1	3	0	0	0	0	3	2	2	0.4	0
50	1	3	0	1	0	1	0	2	0	0.5	0
50	0	3	0	1	2	0	0	0	0	6.0	0
50	1	3	0	1	2	1	0	0	0	4.0	0
50	1	3	0	1	2	2	2	0	1	4.0	0
50	0	3	0	2	1	1	0	2	0	4.0	0
50	0	3	0	1	2	0	3	0	0	3.0	0
50	0	3	0	0	0	0	3	0	0	2.4	0
50	1	3	0	1	3	2	0	2	1	3.0	0
50	1	3	0	1	0	0	0	0	0	3.0	0
50	0	3	0	1	1	0	0	0	2	4.9	0
50	1	3	0	1	2	2	2	1	1	2.0	0
50	0	3	0	1	2	0	3	0	0	4.5	0
50	1	3	0	0	0	0	3	2	2	0.4	0
50	0	3	0	1	0	0	0	2	0	0.3	0
50	1	3	0	1	2	1	2	2	2	5.0	0
50	1	3	0	0	0	0	3	2	2	0.6	0
50	1	3	0	1	0	0	3	2	2	0.1	0
50	1	3	0	1	0	0	3	0	0	0.5	0
50	1	3	0	2	1	1	0	0	0	1.0	0
50	1	3	0	1	0	0	0	0	0	1.0	0
50	1	3	0	1	0	0	3	2	2	0.3	0
50	1	3	0	1	2	1	0	0	0	2.0	0
50	0	3	0	3	2	1	2	0	0	10.0	0
50	1	3	0	1	2	0	0	0	0	5.0	0
50	0	3	0	2	1	1	0	0	1	0.6	0
50	0	3	0	1	0	1	2	0	2	2.5	0
50	0	3	0	0	0	0	3	2	2	0.2	0
50	0	3	0	0	1	1	3	2	2	1.0	0
50	1	3	0	1	1	0	2	2	2	3.4	1
50	0	3	0	0	2	1	1	0	2	6.5	1
50	1	3	0	1	0	0	2	2	2	4.4	1
50	0	3	0	1	0	0	2	2	0	5.5	1
51	1	3	0	1	1	0	0	1	0	2.8	0
51	1	3	0	1	2	1	0	0	0	3.8	0
51	0	3	0	1	0	0	2	2	0	6.0	1
51	1	3	0	2	2	1	0	0	0	2.0	0
51	0	3	0	1	2	0	0	0	0	5.0	0
51	1	3	0	0	0	0	3	2	2	0.3	0
51	1	3	0	0	1	1	3	2	2	3.3	0
51	1	3	0	2	2	1	0	2	2	2.8	0
51	1	3	0	1	0	0	0	0	0	3.0	0
51	1	3	0	1	2	1	0	2	0	5.6	0
51	0	3	0	0	0	0	0	2	0	2.0	0
51	0	3	0	0	1	0	3	2	2	2.5	0
51	1	3	0	1	0	0	2	2	2	4.5	1
51	0	3	0	1	1	0	2	0	0	1.7	0
51	1	3	0	1	0	1	0	0	2	3.9	0
51	0	3	0	0	0	0	3	2	2	0.5	0
51	1	3	0	1	3	2	2	0	1	3.0	0
51	1	3	0	0	0	0	3	2	2	0.1	0
51	1	3	0	0	0	0	3	2	2	0.8	0
51	1	3	0	0	0	0	3	2	2	0.5	0
51	0	3	0	1	1	0	3	0	0	2.5	0
51	1	3	0	2	0	1	0	2	0	1.2	0
51	0	3	0	1	0	1	2	0	2	8.0	0
51	1	3	0	1	0	0	0	2	0	1.3	0
51	0	3	0	1	2	2	2	0	0	2.0	0
51	0	3	0	1	2	2	3	0	0	3.0	0
51	1	3	0	1	2	0	0	0	0	2.6	0
51	1	3	0	0	0	0	3	2	2	0.4	0
51	1	3	0	1	3	1	3	0	2	3.5	0
51	0	3	0	0	0	0	3	2	2	0.9	0
51	1	3	0	3	2	0	0	0	0	4.2	0
51	0	3	0	1	0	0	2	2	0	5.4	1
51	1	3	0	1	0	0	2	2	2	5.9	1
51	0	3	0	1	1	0	2	2	0	7.2	1
51	0	3	0	1	1	0	2	2	0	7.0	1
51	0	3	0	1	0	0	2	2	0	6.1	1
51	0	3	0	1	0	0	2	1	1	4.6	1
51	0	3	0	1	0	0	2	2	0	5.7	1
51	1	3	0	1	0	0	2	2	2	4.5	1
51	0	3	0	0	2	0	2	1	2	8.2	1
52	1	3	0	1	0	0	0	0	0	1.5	0
52	1	3	0	0	2	1	3	0	2	2.6	0
52	1	3	0	1	3	1	0	0	1	2.0	0
52	0	3	0	1	1	2	2	0	0	2.0	0
52	1	3	0	1	2	1	0	0	0	3.6	0
52	0	3	0	1	2	0	2	0	0	3.0	0
52	0	3	0	1	2	2	2	0	0	3.0	0
52	1	3	0	1	3	0	2	0	0	9.0	0
52	1	3	0	2	1	0	3	0	0	1.5	0
52	0	3	0	1	2	0	2	0	0	4.0	0
52	0	3	0	1	0	1	0	0	0	2.5	0
52	0	3	0	0	1	0	2	0	0	3.2	0
52	0	3	0	1	1	0	2	0	0	1.0	0
52	0	3	0	0	0	0	3	2	2	0.2	0
52	1	3	0	0	0	0	3	2	2	0.3	0
52	1	3	0	3	2	2	2	0	1	4.0	0
52	0	3	0	1	2	0	0	0	0	4.0	0
52	0	3	0	1	1	0	0	0	0	2.5	0
52	0	3	0	1	0	0	3	2	2	0.9	0
52	1	3	0	1	0	0	0	0	0	1.2	0
52	0	3	0	1	1	1	1	0	0	3.0	0
52	0	3	0	1	2	1	0	0	0	3.0	0
52	1	3	0	1	0	0	1	2	2	4.8	1
52	1	3	0	1	2	1	2	0	0	1.1	1
53	0	3	0	1	0	0	3	2	0	1.0	0
53	0	3	0	1	2	1	0	0	0	6.0	0
53	1	3	0	1	0	0	3	2	0	0.6	0
53	0	3	0	1	1	1	0	2	0	1.7	0
53	1	3	0	1	2	1	0	0	0	2.3	0
53	1	3	0	1	0	0	0	0	2	1.2	0
53	0	3	0	0	0	0	3	2	2	0.8	0
53	0	3	0	1	1	2	0	0	1	2.3	0
53	1	3	0	1	0	0	3	0	2	2.0	0
53	1	3	0	1	2	2	0	2	2	5.0	0
53	1	3	0	1	0	0	3	0	0	0.1	0
53	0	3	0	1	1	0	0	1	0	1.8	0
53	0	3	0	0	2	0	2	0	0	1.4	0
53	1	3	0	1	0	0	3	0	2	0.3	0
53	1	3	0	2	1	1	0	2	0	2.2	0
53	0	3	0	1	3	0	0	0	0	6.0	0
53	1	3	0	0	0	0	3	2	2	0.3	0
53	0	3	0	1	2	0	0	1	0	2.8	0
53	1	3	0	1	3	0	2	2	2	9.0	1
53	0	3	0	2	2	2	0	0	1	4.2	0
53	0	3	0	1	2	1	0	0	1	3.2	0
53	0	3	0	1	2	2	0	1	1	6.3	0
53	0	3	0	0	0	0	3	2	2	0.2	0
53	1	3	0	0	1	0	3	2	2	1.5	0
53	0	3	0	0	0	0	3	2	2	0.5	0
53	1	3	0	1	3	0	1	2	2	7.7	1
53	0	3	0	1	2	0	2	2	2	9.0	1
54	0	3	0	1	1	0	0	0	0	3.5	0
54	0	3	0	1	1	0	2	0	0	5.2	0
54	1	3	0	1	2	1	0	0	0	6.0	0
54	1	3	0	1	0	0	0	0	0	1.7	0
54	1	3	0	1	2	0	3	0	0	3.5	0
54	1	3	0	1	2	1	2	0	0	0.7	1
54	0	3	0	1	2	1	3	2	0	8.0	0
54	1	3	0	1	1	1	2	0	0	4.6	0
54	0	3	0	1	2	0	3	0	0	2.5	0
54	0	3	0	1	0	0	0	0	0	1.5	0
54	0	3	0	1	1	1	0	0	0	2.7	0
54	0	3	0	1	0	0	0	0	0	0.5	0
54	0	3	0	0	0	0	3	2	2	0.8	0
54	0	3	0	1	2	0	0	0	0	5.2	0
54	0	3	0	1	0	0	3	0	0	0.7	0
54	0	3	0	1	3	1	2	0	0	3.0	0
54	1	3	0	1	2	1	2	1	0	3.5	0
54	0	3	0	0	0	0	3	2	2	1.2	0
54	1	3	0	2	2	0	0	0	2	5.2	0
54	0	3	0	1	2	0	0	0	0	3.0	0
54	1	3	0	1	2	1	0	0	0	3.0	0
54	0	3	0	0	0	0	3	2	2	0.3	0
54	0	3	0	1	2	0	2	0	0	1.3	1
54	1	3	0	1	3	0	0	2	2	6.8	1
54	1	3	0	1	2	1	0	1	1	3.8	1
54	0	3	0	1	2	0	0	2	1	5.5	1
54	0	3	0	1	0	0	2	0	0	5.6	1
54	0	3	0	1	2	0	2	0	0	1.2	1
54	0	3	0	1	0	0	2	0	0	5.3	1
55	1	3	0	1	0	0	0	0	0	0.8	0
55	0	3	0	2	2	1	0	0	0	2.5	0
55	0	3	0	1	0	0	0	2	0	1.3	0
55	0	3	0	1	2	1	2	0	0	4.8	0
55	1	3	0	0	0	0	3	2	2	0.8	0
55	0	3	0	1	0	0	3	0	0	1.0	0
55	0	3	0	1	2	0	3	0	0	9.0	0
55	0	3	0	1	0	1	3	0	0	5.5	1
55	0	3	0	1	2	0	0	0	0	9.0	0
55	1	3	0	1	2	2	3	0	1	3.0	0
55	1	3	0	1	2	1	3	2	0	7.0	0
55	0	3	0	1	0	1	0	1	1	1.7	0
55	0	3	0	1	1	0	0	0	0	2.5	0
55	0	3	0	1	2	1	3	2	2	3.6	0
55	0	3	0	1	1	1	0	2	2	2.0	0
55	0	3	0	1	2	0	3	0	0	3.0	0
55	0	3	0	1	0	0	3	2	2	0.4	0
55	0	3	0	1	2	0	0	0	0	5.0	0
55	0	3	0	0	0	0	3	2	2	0.5	0
55	0	3	0	1	2	0	3	2	2	4.0	0
55	0	3	0	0	0	0	3	2	2	0.5	0
55	0	3	0	1	0	0	3	2	2	0.2	0
55	1	3	0	0	2	0	0	2	0	4.8	0
55	0	3	0	1	2	2	2	0	0	4.1	0
55	1	3	0	1	3	1	0	2	2	5.5	1
55	0	3	0	1	2	0	2	0	0	4.0	0
55	0	3	0	1	1	1	2	1	1	4.1	1
55	1	3	0	1	2	1	0	2	2	5.1	1
55	0	3	0	1	0	1	2	0	0	5.5	1
55	0	3	0	1	2	0	2	1	1	2.5	1
55	0	3	0	1	0	0	2	1	1	7.8	1
55	1	3	0	1	2	1	1	2	2	4.5	1
55	0	3	0	1	0	0	2	1	1	8.1	1
56	0	3	0	0	0	0	0	0	0	1.8	0
56	1	3	0	1	2	1	0	0	1	3.0	0
56	0	3	0	1	2	1	2	2	2	4.0	0
56	1	3	0	1	0	0	3	0	0	2.0	0
56	1	3	0	1	2	1	0	2	1	2.0	0
56	0	3	0	1	1	0	3	0	0	4.5	0
56	0	3	0	2	2	2	3	0	0	3.0	0
56	0	3	0	1	2	1	2	2	2	5.0	0
56	0	3	0	1	2	1	3	0	0	5.3	0
56	0	3	0	0	0	0	3	2	2	0.5	0
56	0	3	0	1	1	1	2	0	0	1.0	0
56	0	3	0	2	1	0	2	2	2	10.0	1
56	1	3	0	1	1	1	0	0	2	4.0	0
56	1	3	0	1	2	2	2	2	2	4.0	1
56	0	3	0	1	0	1	2	0	0	1.3	0
56	1	3	0	1	2	0	0	1	0	5.0	0
56	0	3	0	0	0	0	3	2	2	0.7	0
56	1	3	0	0	0	0	3	2	2	0.4	0
56	0	3	0	0	0	0	3	2	2	0.5	0
56	0	3	0	1	2	0	2	0	0	6.0	0
56	0	3	0	1	2	2	0	0	0	5.0	0
56	0	3	0	1	3	0	2	0	0	6.1	0
56	0	3	0	0	0	0	3	2	2	0.2	0
56	0	3	0	1	0	0	0	0	0	1.1	0
56	0	3	0	1	2	0	2	2	2	3.0	1
56	0	3	0	1	0	0	0	2	2	3.0	0
56	0	3	0	1	2	0	2	0	2	3.6	0
56	0	3	0	0	0	0	3	2	2	0.2	0
56	1	3	0	0	0	0	3	2	2	0.5	0
56	0	3	0	0	0	0	3	2	2	0.5	0
56	0	3	0	3	1	1	3	2	2	5.0	0
56	1	3	0	0	0	0	0	2	0	4.0	0
56	1	3	0	1	3	0	2	2	2	3.2	0
56	0	3	0	1	3	0	0	2	2	9.6	0
56	0	3	0	1	2	1	2	2	2	3.8	1
56	1	3	0	1	2	1	0	2	2	4.9	1
56	0	3	0	1	1	0	2	2	2	8.5	1
56	0	3	0	1	2	0	1	2	2	3.2	1
56	0	3	0	1	2	1	2	2	2	4.0	1
56	0	3	0	1	1	0	2	2	2	8.6	1
56	1	3	0	1	2	1	0	2	2	4.8	1
57	1	3	0	1	2	1	0	0	0	1.5	0
57	0	3	0	0	0	0	3	2	0	3.3	0
57	0	3	0	0	1	0	3	2	2	1.5	0
57	0	3	0	1	2	1	3	0	0	4.0	0
57	0	3	0	1	2	2	2	0	1	8.4	0
57	0	3	0	1	2	0	2	2	0	6.0	0
57	0	3	0	1	2	0	0	2	0	3.0	0
57	0	3	0	1	2	1	0	0	0	5.0	0
57	0	3	0	1	2	1	2	0	0	4.0	0
57	0	3	0	1	2	1	2	0	0	6.2	0
57	0	3	0	1	2	0	0	0	0	2.0	0
57	1	3	0	1	3	1	2	2	1	7.0	0
57	0	3	0	1	1	0	2	0	0	3.0	0
57	0	3	0	2	2	2	2	0	1	6.0	0
57	0	3	0	1	2	0	0	0	0	0.9	0
57	0	3	0	1	2	1	3	0	2	2.6	0
57	1	3	0	1	1	1	3	0	0	0.6	0
57	0	3	0	1	2	1	2	0	0	4.0	0
57	0	3	0	2	3	2	2	2	2	5.7	0
57	0	3	0	1	2	0	2	0	0	20.0	0
57	0	3	0	1	2	0	0	0	0	8.0	0
57	0	3	0	3	1	0	3	0	0	2.5	0
57	0	3	0	2	2	2	0	0	1	5.0	0
57	0	3	0	1	2	1	2	2	2	3.5	1
58	1	3	0	1	2	1	3	0	0	7.0	0
58	1	3	0	0	0	0	3	2	2	0.2	0
58	1	3	0	1	2	2	2	0	0	2.3	0
58	1	3	0	1	2	0	0	0	0	8.0	0
58	1	3	0	1	2	1	3	2	2	7.0	0
58	0	3	0	1	2	0	0	2	0	3.0	0
58	1	3	0	1	2	1	0	0	0	6.5	0
58	0	3	0	2	2	1	2	0	0	3.0	0
58	1	3	0	1	1	1	0	0	1	1.8	0
58	1	3	0	1	2	1	0	0	2	3.5	0
58	0	3	0	2	2	1	0	2	2	7.0	0
58	1	3	0	3	2	1	2	0	2	5.0	0
58	0	3	0	1	2	0	0	0	0	5.0	0
58	1	3	0	1	2	0	3	2	0	4.5	0
58	0	3	0	1	0	0	0	2	0	0.3	0
58	0	3	0	1	1	0	0	0	0	2.8	0
58	0	3	0	1	2	1	0	0	0	10.0	0
58	1	3	0	0	0	0	3	2	2	0.4	0
58	0	3	0	2	0	1	3	2	2	1.3	0
58	1	3	0	1	2	0	0	0	0	5.2	0
58	1	3	0	1	2	0	0	1	0	4.0	0
58	1	3	0	1	1	0	0	0	0	2.5	0
58	0	3	0	1	3	1	2	0	0	8.5	0
58	1	3	0	1	3	1	2	2	2	5.3	0
58	1	3	0	1	3	2	3	0	1	9.8	0
58	0	3	0	1	2	0	0	2	0	3.0	0
58	0	3	0	1	3	1	3	2	2	5.0	0
58	0	3	0	1	0	0	0	0	0	2.7	0
58	0	3	0	1	2	0	2	2	2	6.0	0
58	1	3	0	1	2	0	3	0	0	2.5	0
58	1	3	0	1	2	1	0	2	2	4.1	1
58	0	3	0	1	2	0	2	2	2	3.0	1
59	1	3	0	0	0	0	3	2	2	0.8	0
59	0	3	0	1	2	1	0	0	0	3.0	0
59	0	3	0	1	2	2	2	0	1	5.0	0
59	0	3	0	0	2	0	0	0	0	4.2	0
59	0	3	0	2	2	0	3	1	0	2.7	0
59	0	3	0	0	0	0	3	2	2	0.8	0
59	0	3	0	1	0	0	0	2	0	0.8	0
59	1	3	0	1	2	1	0	1	2	0.8	0
59	0	3	0	2	0	1	3	2	2	4.0	0
59	0	3	0	1	2	2	0	0	0	2.5	0
59	1	3	0	1	2	2	2	0	0	4.5	0
59	0	3	0	1	0	0	0	2	2	0.6	0
59	0	3	0	1	2	1	0	0	0	4.5	0
59	1	3	0	1	2	1	0	2	2	4.0	1
59	1	3	0	1	2	1	3	0	2	4.0	0
59	1	3	0	1	3	1	0	2	2	4.0	0
59	1	3	0	0	2	1	2	1	0	1.6	0
59	0	3	0	1	0	0	3	0	2	0.5	0
59	0	3	0	1	2	1	0	0	0	5.0	0
59	0	3	0	0	2	2	0	0	0	5.0	0
59	0	3	0	2	1	1	0	2	2	2.2	0
59	0	3	0	1	2	1	1	2	2	3.4	1
59	0	3	0	1	2	2	2	0	2	2.5	1
59	0	3	0	1	2	1	0	1	1	4.0	1
59	0	3	0	1	2	1	1	0	0	7.8	1
60	0	3	0	1	2	1	2	2	2	3.0	1
60	1	3	0	1	1	1	3	0	0	1.2	0
60	0	3	0	1	2	1	0	2	2	2.5	0
60	1	3	0	1	2	0	2	0	0	4.2	0
60	1	3	0	1	0	2	0	1	0	2.2	0
60	0	3	0	1	2	1	0	0	0	4.0	0
60	1	3	0	1	2	1	3	0	0	1.8	0
60	0	3	0	1	3	0	2	0	0	9.0	0
60	0	3	0	1	2	1	0	0	0	5.0	1
60	0	3	0	1	2	1	2	0	0	8.1	1
60	0	3	0	1	2	2	2	0	1	6.0	0
60	0	3	0	1	2	2	2	0	2	2.4	1
60	1	3	0	1	2	0	0	0	0	6.4	0
60	0	3	0	0	0	0	3	2	2	0.9	0
60	0	3	0	1	2	0	0	2	0	7.0	0
60	1	3	0	2	1	0	0	0	0	8.0	0
60	0	3	0	1	1	1	2	0	0	0.7	0
60	1	3	0	1	2	0	0	0	0	4.0	0
60	0	3	0	1	2	0	3	0	0	2.1	0
60	0	3	0	0	0	0	3	2	2	0.3	0
60	0	3	0	1	2	1	0	0	0	3.7	1
60	0	3	0	1	2	1	2	0	2	2.6	1
60	0	3	0	1	2	1	1	0	0	5.3	1
60	0	3	0	1	2	1	0	0	0	4.2	1
60	0	3	0	1	2	1	2	1	2	3.2	1
60	0	3	0	1	2	1	1	0	0	5.2	1
60	0	3	0	1	2	1	0	0	0	4.4	1
60	0	3	0	1	2	1	2	0	2	2.7	1
60	0	3	0	1	2	0	2	0	0	8.1	1
60	0	3	0	1	1	1	1	0	0	8.9	1
60	0	3	0	1	2	1	1	0	0	7.9	1
60	0	3	0	1	2	1	0	0	0	4.4	1
60	0	3	0	1	2	0	2	0	0	8.1	1
60	0	3	0	1	2	1	2	0	2	2.4	1
61	0	3	0	1	2	1	2	0	0	5.4	1
61	1	3	0	2	2	0	0	2	2	5.3	0
61	1	3	0	1	1	1	0	0	0	3.9	0
61	1	3	0	1	3	0	2	2	0	6.0	0
61	1	3	0	2	1	0	3	0	0	2.5	0
61	1	3	0	0	2	0	0	2	0	7.0	0
61	1	3	0	1	2	1	3	0	0	5.0	0
61	1	3	0	1	3	0	0	1	0	1.5	0
61	1	3	0	1	2	0	0	0	0	3.5	0
61	0	3	0	1	1	1	2	0	0	5.0	0
61	0	3	0	1	3	0	1	0	1	9.0	0
61	0	3	0	1	2	1	0	0	0	4.0	0
61	0	3	0	1	0	0	0	0	0	1.6	0
61	1	3	0	1	2	1	0	0	0	2.3	0
61	0	3	0	0	0	1	3	2	2	0.2	0
61	0	3	0	1	2	1	3	2	2	6.0	0
61	1	3	0	2	2	1	0	0	2	7.0	0
61	1	3	0	1	0	0	0	0	0	2.5	0
61	1	3	0	1	0	0	0	0	0	0.4	0
61	0	3	0	2	2	1	2	0	0	7.0	0
61	1	3	0	0	0	0	3	2	2	0.9	0
61	0	3	0	2	0	2	0	2	2	15.0	1
61	0	3	0	0	1	0	3	2	2	3.0	0
61	0	3	0	2	1	0	2	0	0	8.0	0
61	0	3	0	1	0	0	3	0	0	2.9	0
61	0	3	0	2	2	1	2	0	1	2.5	0
61	0	3	0	1	2	0	0	0	0	6.0	0
61	0	3	0	1	0	0	3	0	2	1.2	0
61	0	3	0	1	2	1	1	0	0	5.4	1
61	0	3	0	1	2	1	2	0	2	4.0	1
61	0	3	0	1	2	0	2	1	1	6.8	1
61	0	3	0	1	2	2	2	0	2	3.2	1
61	0	3	0	1	2	1	1	0	0	5.5	1
61	0	3	0	1	2	0	2	1	1	8.0	1
61	0	3	0	1	2	1	1	0	0	5.5	1
62	1	3	0	1	1	1	0	0	0	2.1	0
62	0	3	0	1	2	2	0	2	2	2.9	0
62	1	3	0	1	0	0	0	0	0	9.0	0
62	0	3	0	1	0	0	2	0	0	4.9	0
62	0	3	0	2	2	1	3	2	2	5.0	0
62	0	3	0	1	1	2	0	0	0	2.0	0
62	0	3	0	1	2	1	2	1	2	3.5	0
62	0	3	0	3	1	0	0	0	0	2.8	0
62	0	3	0	1	2	1	0	0	0	6.5	0
62	1	3	0	1	2	1	0	1	0	3.1	0
62	0	3	0	0	0	0	3	2	0	1.4	0
62	1	3	0	1	2	1	2	0	2	7.0	0
62	1	3	0	1	3	2	3	1	1	4.1	0
62	0	3	0	1	2	0	2	2	2	4.0	0
62	1	3	0	1	2	1	2	0	0	14.0	0
62	1	3	0	1	1	0	0	0	0	3.0	0
62	1	3	0	1	1	1	0	2	2	2.2	0
62	1	3	0	1	2	1	0	0	0	6.0	0
62	0	3	0	0	2	0	3	0	0	6.0	0
62	0	3	0	3	2	2	3	1	1	3.0	0
62	0	3	0	2	2	2	2	0	0	7.0	0
62	1	3	0	1	0	0	2	1	0	0.8	0
62	1	3	0	1	1	0	0	0	0	4.3	0
62	0	3	0	2	2	0	2	0	1	6.0	0
62	0	3	0	1	0	0	3	2	2	0.4	0
62	1	3	0	1	2	1	0	1	0	2.0	0
62	0	3	0	1	2	1	0	1	0	3.5	0
62	1	3	0	1	2	0	2	2	2	8.0	1
62	0	3	0	1	2	0	2	0	0	6.0	0
62	0	3	0	1	2	1	2	0	1	4.6	1
62	1	3	0	1	2	0	1	2	2	7.8	1
62	0	3	0	1	2	1	2	0	2	4.4	1
62	1	3	0	1	2	0	1	2	2	7.6	1
62	0	3	0	1	2	1	2	0	1	4.6	1
62	1	3	0	1	2	0	0	2	2	6.2	1
62	0	3	0	1	2	1	0	1	1	5.5	1
62	0	3	0	1	2	1	0	1	1	5.5	1
62	1	3	0	1	2	0	1	2	2	7.8	1
62	1	3	0	1	2	0	1	2	2	6.8	1
63	1	3	0	1	2	0	0	2	0	4.0	0
63	1	3	0	1	0	0	3	2	2	0.4	0
63	1	3	0	1	1	1	2	0	0	4.5	0
63	0	3	0	0	0	0	3	2	2	0.2	0
63	1	3	0	1	2	0	0	0	0	4.3	0
63	0	3	0	1	2	0	0	0	0	7.6	0
63	0	3	0	1	0	0	0	0	0	1.0	0
63	0	3	0	3	2	0	3	2	2	9.0	0
63	0	3	0	1	2	1	2	2	0	1.3	0
63	0	3	0	1	2	0	0	0	2	3.0	0
63	0	3	0	0	0	0	0	0	0	2.5	0
63	1	3	0	0	0	0	3	2	2	0.5	0
63	1	3	0	2	1	0	0	2	0	2.5	0
63	0	3	0	1	3	2	2	1	1	7.0	0
63	0	3	0	2	2	1	3	2	2	4.0	0
63	1	3	0	1	0	0	3	2	2	1.2	0
63	1	3	0	1	2	1	3	0	1	1.7	0
63	1	3	0	0	3	1	2	0	1	6.5	0
63	0	3	0	0	0	0	3	2	2	0.8	0
63	0	3	0	1	2	2	0	0	0	3.0	0
63	1	3	0	1	2	0	3	2	0	1.8	0
63	1	3	0	1	2	1	0	2	2	5.6	1
63	0	3	0	1	2	0	0	0	0	2.9	0
63	1	3	0	1	3	2	3	0	2	4.5	1
63	1	3	0	1	2	1	3	0	2	4.6	1
63	0	3	0	1	2	1	0	1	1	5.8	1
63	0	3	0	1	2	1	2	0	2	3.8	1
63	1	3	0	1	2	1	0	1	2	5.3	1
63	0	3	0	1	2	1	2	0	2	4.4	1
63	1	3	0	1	2	0	0	2	2	5.4	1
63	1	3	0	1	2	1	3	0	2	4.7	1
63	1	3	0	1	2	1	3	0	1	4.4	1
64	1	3	0	1	2	0	2	0	0	3.0	0
64	0	3	0	1	2	1	3	0	0	2.5	0
64	0	3	0	1	2	1	0	0	0	5.0	0
64	1	3	0	2	3	1	0	2	2	3.7	0
64	1	3	0	1	2	2	0	0	1	5.3	0
64	1	3	0	1	0	0	3	0	0	0.2	0
64	1	3	0	0	0	0	3	2	2	0.4	0
64	1	3	0	1	2	2	2	0	1	3.5	0
64	1	3	0	0	0	0	3	2	2	1.1	0
64	0	3	0	1	2	0	3	0	0	2.0	0
64	0	3	0	1	0	0	0	0	0	0.4	0
64	0	3	0	1	2	0	3	0	0	2.0	0
64	1	3	0	1	1	0	3	0	2	1.0	0
64	1	3	0	1	2	2	2	1	1	4.0	0
64	0	3	0	1	2	1	0	0	0	2.5	0
64	0	3	0	1	2	1	0	0	0	4.2	0
64	1	3	0	1	3	0	2	2	0	6.0	0
64	1	3	0	1	1	0	0	2	2	3.7	0
64	0	3	0	1	2	1	0	1	0	2.0	0
64	0	3	0	1	2	0	2	0	0	3.8	0
64	0	3	0	1	0	0	3	0	0	1.0	0
64	1	3	0	0	0	2	0	0	0	5.0	0
64	0	3	0	2	0	0	3	0	0	0.4	0
64	0	3	0	2	3	1	2	1	1	8.5	0
64	0	3	0	1	2	0	2	0	0	3.0	0
64	0	3	0	1	2	1	0	0	0	7.0	0
64	0	3	0	2	2	1	0	1	1	2.0	0
64	0	3	0	1	2	0	2	0	2	3.1	1
64	0	3	0	1	2	1	2	0	2	3.6	1
64	1	3	0	1	2	0	2	2	2	5.2	1
65	1	3	0	1	1	0	0	0	0	5.0	0
65	1	3	0	0	2	0	0	0	0	5.0	0
65	1	3	0	1	1	0	0	0	1	3.5	0
65	0	3	0	1	2	1	0	0	0	6.0	1
65	1	3	0	0	0	0	3	2	2	0.4	0
65	1	3	0	2	2	0	2	2	0	5.0	0
65	1	3	0	1	2	0	3	2	2	5.0	1
65	0	3	0	1	3	1	2	2	2	5.1	0
65	0	3	0	1	1	2	0	0	0	2.4	0
65	0	3	0	2	2	1	0	0	0	3.5	0
65	1	3	0	1	1	0	2	0	0	1.4	0
65	0	3	0	1	2	2	0	1	0	1.7	0
65	1	3	0	0	2	1	3	0	1	7.5	0
65	1	3	0	1	1	0	0	0	2	2.2	0
65	1	3	0	1	2	0	3	0	0	2.8	0
65	0	3	0	1	2	0	3	0	1	4.3	0
65	0	3	0	1	2	1	0	2	0	7.0	0
65	1	3	0	1	1	1	0	2	0	2.8	0
65	0	3	0	0	2	0	0	0	0	3.0	0
65	0	3	0	2	0	0	0	0	0	0.1	0
65	1	3	0	1	1	0	2	2	0	1.0	0
65	1	3	0	2	2	2	2	1	0	9.2	0
65	1	3	0	1	0	0	0	0	0	4.6	0
65	0	3	0	1	2	0	0	0	0	5.0	0
65	0	3	0	1	1	1	0	0	0	4.0	0
65	0	3	0	1	2	0	2	0	0	2.5	0
65	1	3	0	1	0	0	0	0	0	2.5	0
65	0	3	0	1	0	0	3	0	0	0.5	0
65	1	3	0	0	0	0	3	2	2	0.7	0
65	1	3	0	1	2	0	2	0	0	0.5	0
65	0	3	0	1	2	0	0	0	2	3.7	0
65	0	3	0	2	2	1	2	1	1	8.0	0
65	0	3	0	1	3	2	0	0	0	9.0	0
65	0	3	0	1	3	1	2	0	1	7.0	0
65	0	3	0	1	2	0	0	0	0	2.0	0
65	0	3	0	2	2	1	0	0	0	4.0	0
65	0	3	0	1	3	0	3	0	2	13.0	0
65	0	3	0	2	0	1	0	2	2	7.5	0
65	0	3	0	1	2	1	2	0	1	1.1	0
65	0	3	0	1	2	0	1	0	1	3.3	1
65	0	3	0	1	2	0	1	0	1	2.9	1
65	0	3	0	1	2	0	1	0	1	3.5	1
66	1	3	0	1	2	1	0	0	0	4.0	0
66	1	3	0	1	1	0	0	0	0	3.5	0
66	0	3	0	1	2	1	3	2	1	6.8	0
66	0	3	0	0	0	0	0	1	0	6.0	0
66	0	3	0	1	3	0	0	0	0	2.0	0
66	0	3	0	1	1	0	3	0	0	2.9	0
66	0	3	0	1	0	0	3	0	0	0.8	0
66	1	3	0	0	2	1	2	0	0	5.0	0
66	1	3	0	2	2	0	3	2	0	3.2	1
66	0	3	0	1	2	0	0	0	2	3.5	0
66	0	3	0	0	0	0	0	2	2	0.4	0
66	0	3	0	2	1	0	2	0	0	4.0	0
66	0	3	0	1	2	0	2	0	0	9.0	0
66	1	3	0	1	2	1	0	2	2	3.0	0
66	1	3	0	1	0	0	0	0	0	0.6	0
66	0	3	0	1	2	2	0	1	0	2.5	0
66	0	3	0	1	2	1	2	0	0	5.5	0
66	0	3	0	1	2	0	2	0	2	2.0	1
66	0	3	0	1	2	1	0	0	0	0.5	0
66	0	3	0	2	1	0	0	0	0	5.0	0
66	1	3	0	1	2	1	0	0	0	2.1	0
66	0	3	0	1	1	0	0	0	2	1.5	0
66	0	3	0	1	2	1	0	0	2	3.0	0
66	1	3	0	0	2	1	3	0	0	4.0	0
66	1	3	0	1	2	0	0	0	0	6.0	0
66	1	3	0	1	1	0	3	0	0	0.5	0
66	0	3	0	1	2	0	2	1	0	3.8	1
67	1	3	0	1	2	1	2	2	2	5.0	0
67	0	3	0	1	1	1	0	0	1	5.0	0
67	0	3	0	2	3	2	3	0	0	2.5	0
67	1	3	0	0	0	0	2	0	2	0.2	0
67	0	3	0	1	2	1	3	2	0	5.0	0
67	0	3	0	1	0	0	0	2	0	1.3	0
67	0	3	0	1	3	2	0	0	0	3.2	0
67	0	3	0	1	2	0	2	2	0	2.0	0
67	0	3	0	1	0	0	3	0	0	0.6	0
67	0	3	0	1	2	1	2	1	1	3.0	0
67	0	3	0	1	2	0	0	1	1	2.2	0
67	0	3	0	1	2	2	2	1	2	6.0	0
67	0	3	0	0	0	0	3	2	2	0.7	0
67	1	3	0	1	0	0	3	0	0	5.6	0
67	0	3	0	1	2	0	2	0	0	2.4	0
67	0	3	0	1	0	0	0	0	0	2.5	0
67	0	3	0	0	0	0	3	2	2	0.7	0
67	0	3	0	1	1	0	3	0	0	2.3	0
67	0	3	0	1	2	0	0	0	0	6.6	1
68	1	3	0	1	2	0	0	0	0	4.0	0
68	0	3	0	1	2	1	2	0	0	5.0	0
68	0	3	0	2	2	0	0	0	2	2.5	0
68	1	3	0	1	2	0	0	2	0	6.0	0
68	1	3	0	1	0	0	0	0	0	0.7	0
68	0	3	0	1	3	0	0	0	0	7.5	1
68	1	3	0	1	2	1	0	0	0	3.0	0
68	0	3	0	1	2	2	2	0	0	2.0	0
68	1	3	0	1	0	1	0	0	1	1.6	0
68	0	3	0	1	3	1	2	0	0	7.0	0
68	0	3	0	1	1	1	0	2	0	2.4	0
68	1	3	0	1	0	0	3	0	0	1.0	0
68	1	3	0	1	2	0	0	0	0	3.1	0
68	0	3	0	1	0	0	0	0	0	1.5	0
68	1	3	0	1	1	0	3	1	0	5.0	0
68	1	3	0	1	2	0	3	0	0	2.0	0
68	0	3	0	2	2	0	3	2	2	5.8	0
68	0	3	0	0	0	0	3	2	2	0.7	0
68	1	3	0	1	0	0	0	0	0	1.2	0
68	1	3	0	0	0	0	0	0	2	1.2	0
68	1	3	0	1	2	0	3	0	0	10.0	0
68	0	3	0	1	2	1	0	2	0	10.0	0
68	1	3	0	1	0	1	3	0	1	1.4	0
68	0	3	0	0	1	1	2	2	2	7.0	0
68	1	3	0	2	2	2	3	0	1	9.0	0
69	1	3	0	1	0	0	3	0	0	1.0	0
69	1	3	0	1	0	0	0	0	2	2.4	0
69	1	3	0	1	2	0	3	0	0	3.3	0
69	0	3	0	1	1	0	0	2	0	1.8	0
69	0	3	0	1	0	0	0	2	0	1.5	0
69	0	3	0	0	2	0	2	0	0	5.0	0
69	0	3	0	1	2	1	3	2	0	4.0	0
69	0	3	0	1	2	0	3	2	2	3.1	0
69	0	3	0	1	2	0	3	2	2	4.0	0
69	0	3	0	2	2	1	3	0	0	3.3	0
69	1	3	0	1	0	1	0	0	0	0.3	0
69	0	3	0	2	2	1	2	0	0	6.3	0
69	0	3	0	1	0	0	0	2	0	0.5	0
69	1	3	0	1	2	2	0	0	0	4.8	0
69	0	3	0	1	3	1	2	0	0	6.0	0
69	1	3	0	1	2	1	2	0	0	5.0	0
69	1	3	0	1	2	1	2	2	2	3.5	0
69	1	3	0	1	0	0	2	0	0	2.0	0
69	1	3	0	0	0	0	3	2	2	1.0	0
69	0	3	0	1	0	0	0	0	0	0.3	0
69	1	3	0	1	1	0	2	0	0	2.0	0
69	0	3	0	0	1	0	0	0	0	2.5	0
69	0	3	0	2	2	0	2	1	0	2.0	0
69	1	3	0	1	0	0	3	0	0	2.0	0
69	1	3	0	1	1	1	0	0	1	3.0	0
70	0	3	0	1	2	0	0	0	0	5.0	0
70	0	3	0	1	2	0	3	0	0	2.5	0
70	1	3	0	1	0	0	3	0	0	0.8	0
70	1	3	0	0	2	0	3	2	2	6.0	0
70	1	3	0	1	1	0	0	0	0	2.1	0
70	0	3	0	1	1	1	3	2	0	8.0	0
70	1	3	0	1	1	0	2	2	1	0.1	0
70	1	3	0	2	1	0	2	0	2	3.4	0
70	0	3	0	1	2	0	2	2	0	1.5	0
70	0	3	0	1	2	2	2	0	0	2.0	0
70	1	3	0	2	2	2	0	2	1	3.5	0
70	1	3	0	0	2	0	0	0	0	2.0	0
70	0	3	0	0	0	0	3	2	2	0.2	0
70	1	3	0	1	0	0	0	0	0	2.7	0
70	0	3	0	1	2	1	0	0	1	5.0	0
70	1	3	0	2	2	2	0	2	2	7.0	0
70	0	3	0	1	0	0	3	0	2	1.8	0
70	1	3	0	1	2	1	2	0	0	1.5	0
70	0	3	0	0	0	0	3	2	2	0.5	0
70	0	3	0	2	1	0	3	2	2	2.2	0
70	0	3	0	2	3	0	3	0	2	13.0	0
70	1	3	0	1	2	0	0	0	0	7.0	0
71	1	3	0	1	3	1	0	1	1	3.0	0
71	1	3	0	1	1	0	0	0	0	4.0	0
71	0	3	0	2	1	0	0	0	0	3.8	0
71	0	3	0	0	0	0	3	2	2	1.0	0
71	1	3	0	1	0	0	0	0	0	5.0	0
71	0	3	0	1	1	0	3	2	2	3.0	0
71	0	3	0	1	2	0	0	0	0	4.4	0
71	0	3	0	1	2	0	3	0	0	2.8	0
71	0	3	0	1	2	0	2	2	0	2.5	0
71	1	3	0	0	0	0	3	0	0	6.0	0
71	0	3	0	1	2	0	0	0	0	6.4	0
71	0	3	0	2	2	1	3	2	2	5.0	0
71	0	3	0	1	0	1	3	0	0	1.2	0
71	1	3	0	1	0	1	3	0	0	2.0	0
71	0	3	0	1	0	0	3	0	0	1.5	0
71	0	3	0	2	0	1	0	0	0	0.8	0
71	0	3	0	1	2	1	0	0	2	6.0	0
71	1	3	0	3	2	0	2	0	0	7.0	0
71	0	3	0	0	0	0	3	2	2	0.7	0
71	1	3	0	1	2	0	3	2	2	8.7	0
71	0	3	0	1	2	2	0	0	1	6.5	0
71	0	3	0	1	2	0	0	0	0	3.0	0
71	0	3	0	3	2	2	3	1	1	7.0	0
71	0	3	0	0	0	0	3	2	2	0.5	0
71	1	3	0	1	1	0	0	0	0	3.3	0
71	1	3	0	0	2	0	2	0	0	6.6	0
71	0	3	0	1	2	1	2	0	0	2.8	0
72	1	3	0	1	2	1	0	2	2	4.6	1
72	0	3	0	0	0	0	0	0	2	0.5	0
72	0	3	0	1	1	0	2	0	0	2.5	0
72	0	3	0	0	0	0	3	0	2	0.6	0
72	1	3	0	2	2	0	0	0	0	5.3	0
72	0	3	0	0	0	1	3	0	0	2.5	0
72	0	3	0	2	2	0	0	2	0	4.4	0
72	0	3	0	1	1	0	3	2	2	6.0	0
72	0	3	0	2	2	1	2	0	0	5.0	0
72	0	3	0	1	2	1	0	0	0	0.4	0
72	0	3	0	0	0	0	2	2	2	3.4	0
72	0	3	0	1	2	1	3	0	0	4.0	0
72	1	3	0	0	0	0	3	2	2	0.7	0
72	0	3	0	2	2	1	0	0	1	17.0	0
72	1	3	0	1	2	2	0	0	0	2.1	0
72	1	3	0	2	2	1	2	1	0	6.0	0
72	0	3	0	1	0	1	2	0	0	1.5	0
72	0	3	0	0	0	0	3	2	2	0.9	0
72	0	3	0	2	1	1	3	2	2	3.3	0
72	1	3	0	1	2	0	0	2	2	4.5	1
73	1	3	0	2	3	0	3	0	2	5.0	0
73	1	3	0	3	1	0	0	0	0	3.0	0
73	0	3	0	1	2	2	3	0	2	8.0	0
73	1	3	0	1	2	1	0	1	0	4.8	0
73	0	3	0	2	2	2	3	2	0	8.0	0
73	1	3	0	1	1	1	0	0	0	4.3	0
73	1	3	0	1	3	1	0	2	2	5.0	0
73	1	3	0	1	2	0	0	0	0	3.0	0
73	1	3	0	1	0	0	0	0	0	1.2	0
73	0	3	0	0	0	0	3	0	0	0.5	0
73	1	3	0	1	2	1	2	0	0	4.5	0
73	1	3	0	0	0	0	3	2	2	0.4	0
73	0	3	0	2	2	0	0	0	0	4.0	0
73	0	3	0	0	0	0	3	2	2	0.3	0
73	1	3	0	1	2	1	2	0	0	4.0	0
73	1	3	0	1	2	2	2	0	1	3.5	0
73	1	3	0	1	1	0	3	0	0	5.6	0
74	0	3	0	1	2	0	2	0	0	5.2	0
74	1	3	0	1	0	0	0	0	0	0.4	0
74	0	3	0	2	3	1	0	0	1	4.0	0
74	0	3	0	1	2	0	3	0	0	5.5	0
74	0	3	0	3	2	1	0	0	1	4.5	0
74	0	3	0	0	0	0	3	0	2	0.8	0
74	0	3	0	2	3	0	2	1	1	7.0	0
74	0	3	0	2	0	0	0	2	2	0.6	0
74	0	3	0	1	1	0	3	0	0	3.5	0
74	0	3	0	0	0	0	3	2	2	0.4	0
74	1	3	0	1	2	1	3	0	0	4.3	0
74	0	3	0	1	1	0	3	0	0	3.6	0
74	1	3	0	1	3	1	2	0	1	3.0	0
74	1	3	0	1	2	0	2	0	2	5.5	0
74	0	3	0	1	2	1	3	0	0	3.3	0
74	0	3	0	1	1	1	0	0	0	2.3	0
74	0	3	0	1	2	1	2	2	2	0.7	0
74	1	3	0	1	2	0	2	0	0	8.0	0
74	0	3	0	1	0	0	3	0	0	2.0	0
74	0	3	0	1	2	1	1	2	2	4.3	1
75	1	3	0	1	2	0	2	0	0	4.5	0
75	0	3	0	1	3	1	2	2	2	5.8	0
75	0	3	0	1	2	1	2	0	2	7.6	0
75	1	3	0	1	0	0	0	0	2	0.7	0
75	0	3	0	1	0	0	0	0	0	2.3	0
75	0	3	0	0	1	0	0	0	0	0.8	0
75	1	3	0	1	2	1	2	1	1	98.9	0
75	1	3	0	1	0	0	3	0	0	3.5	0
75	1	3	0	1	2	2	0	1	0	6.0	0
75	0	3	0	1	2	0	2	2	0	5.0	0
75	1	3	0	0	0	0	3	2	2	0.6	0
75	0	3	0	1	1	0	0	2	2	2.0	0
75	1	3	0	1	2	1	0	2	2	3.0	0
75	0	3	0	1	0	0	0	0	0	1.1	0
75	1	3	0	0	2	0	2	2	2	5.0	0
75	1	3	0	2	0	0	0	0	0	2.8	0
75	1	3	0	1	2	1	0	0	0	6.0	0
75	0	3	0	1	0	0	0	0	0	0.8	0
75	1	3	0	1	2	0	0	2	2	2.2	1
76	0	3	0	2	1	0	0	2	0	1.0	0
76	0	3	0	2	2	1	0	1	0	5.0	0
76	1	3	0	1	2	0	2	2	0	2.6	0
76	0	3	0	1	2	0	0	0	0	3.0	0
76	0	3	0	1	3	0	3	0	0	7.0	0
76	0	3	0	1	2	1	0	0	2	11.0	0
76	0	3	0	1	2	0	2	0	0	7.0	0
76	0	3	0	2	2	2	0	2	2	7.0	0
76	0	3	0	1	2	0	3	0	0	3.4	0
76	0	3	0	1	0	0	3	2	0	1.4	0
76	1	3	0	1	0	0	2	0	0	1.1	0
76	1	3	0	1	2	0	0	2	2	2.0	1
76	0	3	0	1	1	1	3	0	1	1.0	0
76	0	3	0	3	2	1	3	0	2	8.3	0
76	0	3	0	1	1	0	0	2	1	2.0	1
76	0	3	0	1	2	0	1	2	2	4.0	1
77	1	3	0	1	2	1	0	2	2	5.0	0
77	0	3	0	1	0	0	3	0	2	9.0	0
77	0	3	0	3	0	0	3	0	0	1.3	0
77	1	3	0	1	2	0	3	2	0	3.0	0
77	1	3	0	1	2	0	2	0	0	2.5	0
77	0	3	0	2	1	0	0	2	0	2.0	1
77	1	3	0	1	1	0	0	0	0	1.2	0
77	0	3	0	1	1	0	3	0	2	0.8	0
77	1	3	0	1	2	0	0	2	2	9.2	0
77	0	3	0	2	2	0	2	0	0	8.0	0
77	1	3	0	1	1	0	2	2	2	2.0	0
77	1	3	0	1	0	0	2	0	0	2.7	0
77	0	3	0	2	2	1	2	2	2	4.0	1
77	0	3	0	0	0	0	3	0	0	2.0	0
77	0	3	0	2	2	1	2	0	2	4.0	0
77	1	3	0	0	2	0	0	0	0	2.6	0
77	0	3	0	1	1	0	3	0	0	5.0	0
77	1	3	0	1	2	1	1	0	2	3.0	1
77	0	3	0	1	2	1	2	0	2	3.8	1
77	0	3	0	1	1	0	0	1	0	2.0	1
77	0	3	0	2	1	0	0	2	0	2.0	1
77	0	3	0	1	2	1	2	1	2	4.0	1
77	0	3	0	1	2	0	1	1	1	3.1	1
77	1	3	0	1	2	1	1	0	2	2.9	1
78	1	3	0	1	2	0	2	2	0	3.0	0
78	0	3	0	1	0	0	0	0	2	1.6	0
78	0	3	0	1	0	0	0	0	0	0.2	0
78	1	3	0	2	2	0	2	2	1	4.2	0
78	0	3	0	0	0	0	0	0	0	0.3	0
78	1	3	0	1	3	2	3	0	2	3.7	1
78	0	3	0	1	2	0	0	0	0	5.5	0
78	0	3	0	1	1	0	0	0	0	1.7	0
78	1	3	0	1	1	1	0	0	1	6.0	0
78	1	3	0	1	0	0	0	0	0	2.0	0
78	0	3	0	0	3	0	0	0	2	3.0	0
78	1	3	0	1	2	0	0	0	0	2.5	0
78	1	3	0	1	0	0	3	0	2	7.0	0
78	0	3	0	1	1	0	3	0	0	1.7	0
78	0	3	0	1	2	0	2	0	0	4.5	0
78	1	3	0	1	0	0	3	0	0	0.5	0
78	1	3	0	1	0	0	3	0	0	0.3	0
78	0	3	0	1	2	1	2	0	1	4.1	1
78	0	3	0	1	2	1	2	0	0	4.7	1
78	0	3	0	1	2	1	1	0	0	3.7	1
78	0	3	0	1	2	1	2	0	1	4.6	1
78	0	3	0	1	2	1	2	0	1	4.7	1
79	1	3	0	1	2	1	2	0	0	6.0	0
79	0	3	0	0	1	0	0	2	0	1.0	0
79	0	3	0	1	2	0	3	2	2	5.9	0
79	0	3	0	1	2	0	2	0	0	2.0	0
79	0	3	0	1	2	0	3	2	2	11.9	0
79	1	3	0	1	1	1	3	0	1	4.5	0
79	0	3	0	0	2	0	0	0	0	4.0	0
79	0	3	0	1	3	2	3	0	1	5.0	1
79	1	3	0	1	2	0	0	2	2	1.8	0
79	1	3	0	0	2	0	3	0	2	8.0	0
79	0	3	0	3	0	2	3	0	0	9.0	0
79	0	3	0	1	2	0	0	0	2	3.0	0
79	0	3	0	0	2	0	2	0	0	2.5	0
79	0	3	0	1	2	0	2	0	0	4.0	0
79	0	3	0	1	2	0	0	0	0	0.8	0
79	1	3	0	0	1	1	3	0	0	0.8	0
79	0	3	0	1	2	1	2	0	1	3.6	1
79	1	3	0	1	3	2	1	0	1	4.5	1
79	0	3	0	1	3	2	1	0	0	5.2	1
79	0	3	0	1	2	1	2	0	1	4.8	1
80	1	3	0	1	0	0	3	2	2	1.5	0
80	1	3	0	0	1	0	0	0	0	2.7	0
80	1	3	0	1	1	1	3	0	0	1.5	0
80	0	3	0	1	2	0	0	0	0	3.0	0
80	1	3	0	1	2	2	3	0	0	4.5	0
80	1	3	0	3	1	0	0	0	0	1.7	0
80	0	3	0	1	2	0	0	0	0	4.2	0
80	1	3	0	1	2	0	2	0	0	3.6	0
80	0	3	0	2	2	1	3	0	0	6.0	0
80	0	3	0	1	2	1	2	0	0	4.0	0
80	0	3	0	1	2	2	3	1	0	5.0	0
80	0	3	0	0	2	0	3	2	2	4.0	0
80	0	3	0	1	2	2	2	2	2	5.8	0
80	0	3	0	1	3	2	0	0	0	5.4	1
80	1	3	0	1	3	2	0	0	0	4.9	1
80	0	3	0	1	1	0	1	0	1	2.0	1
80	1	3	0	1	3	2	0	0	0	5.1	1
81	0	3	0	2	2	0	3	2	2	4.0	0
81	1	3	0	1	1	0	3	0	0	3.2	0
81	0	3	0	1	0	0	3	2	2	2.0	0
81	0	3	0	1	1	1	2	0	2	2.0	1
81	1	3	0	1	2	2	2	0	0	4.2	0
81	1	3	0	1	1	1	3	0	2	1.2	0
81	1	3	0	2	0	0	0	0	0	1.0	0
81	0	3	0	1	2	0	3	2	0	3.7	0
81	0	3	0	0	0	0	3	2	2	0.3	0
81	0	3	0	0	1	1	2	0	2	8.0	0
81	0	3	0	2	1	0	0	0	2	1.8	0
81	0	3	0	1	1	0	3	0	0	4.8	0
81	1	3	0	1	2	0	3	0	0	5.5	0
81	1	3	0	1	3	2	0	1	0	5.5	1
81	0	3	0	1	1	0	3	0	0	6.5	0
81	0	3	0	1	1	1	1	0	1	3.6	1
81	0	3	0	1	1	0	2	0	1	2.1	1
82	0	3	0	0	2	1	2	0	0	4.0	0
82	0	3	0	1	1	1	3	0	0	5.0	0
82	1	3	0	1	2	0	3	0	2	5.0	0
82	1	3	0	1	0	0	0	2	0	3.8	0
82	0	3	0	1	2	1	0	2	2	4.5	0
82	0	3	0	1	0	0	3	0	0	0.8	0
82	0	3	0	1	0	0	0	0	0	4.0	0
82	1	3	0	1	3	2	2	2	2	6.8	0
82	0	3	0	1	1	1	0	0	0	4.0	0
83	0	3	0	0	1	0	3	0	0	2.1	0
83	1	3	0	1	0	0	0	0	0	1.8	0
83	0	3	0	1	2	0	3	2	2	4.6	0
83	1	3	0	0	0	0	3	0	0	0.3	0
83	1	3	0	0	0	0	3	2	2	0.4	0
83	1	3	0	1	2	0	2	2	0	6.0	0
83	0	3	0	1	0	0	3	2	0	4.0	0
83	1	3	0	1	2	0	2	0	0	3.6	0
83	1	3	0	0	2	0	0	0	2	3.0	0
83	0	3	0	1	1	0	2	1	2	1.7	1
84	1	3	0	1	2	0	2	2	2	1.6	1
84	0	3	0	1	2	1	0	0	1	3.0	0
84	0	3	0	1	1	0	2	0	0	3.5	0
84	0	3	0	0	2	0	3	2	2	4.0	0
84	0	3	0	1	2	2	2	1	1	3.1	0
84	1	3	0	1	0	0	3	0	0	3.0	0
84	1	3	0	1	1	0	0	2	2	4.2	0
84	1	3	0	1	2	0	2	2	0	1.4	0
84	1	3	0	1	2	1	2	2	2	3.5	1
84	0	3	0	1	2	0	3	0	0	2.2	0
84	0	3	0	1	2	0	2	0	0	3.0	0
84	0	3	0	1	1	1	2	0	0	2.7	0
84	1	3	0	1	2	0	2	1	1	1.6	1
84	1	3	0	1	2	0	2	2	2	2.8	1
84	0	3	0	1	2	0	2	1	1	3.7	1
85	1	3	0	1	1	0	3	0	0	4.4	0
85	1	3	0	1	3	2	2	2	0	3.7	0
85	0	3	0	1	1	0	2	0	0	4.0	0
85	1	3	0	1	2	0	2	0	2	3.7	0
85	1	3	0	0	2	2	3	0	0	2.5	0
85	1	3	0	1	2	0	2	0	2	3.0	0
85	1	3	0	1	3	0	2	0	0	3.0	0
85	0	3	0	1	2	2	0	1	1	6.5	0
85	1	3	0	1	2	0	2	1	1	3.9	1
86	1	3	0	3	2	1	2	2	0	7.0	0
86	0	3	0	1	1	0	3	0	0	2.5	0
86	1	3	0	2	2	1	3	0	0	5.8	0
86	1	3	0	1	1	0	0	0	0	5.6	0
86	1	3	0	1	1	0	2	0	0	5.0	0
86	1	3	0	1	2	1	2	1	1	6.1	0
86	1	3	0	1	2	1	2	1	0	6.0	1
86	1	3	0	1	2	1	2	1	0	5.8	1
87	1	3	0	1	2	1	2	0	0	5.0	0
87	0	3	0	1	2	0	2	0	0	6.0	0
87	1	3	0	1	2	0	2	2	2	6.0	0
87	0	3	0	0	2	0	2	2	0	8.5	0
87	0	3	0	1	2	0	2	2	0	7.0	0
87	1	3	0	1	3	2	3	1	0	6.5	1
88	1	3	0	1	2	0	2	2	2	4.9	0
88	1	3	0	1	2	0	0	2	0	4.0	0
88	1	3	0	1	1	0	0	0	0	2.7	0
88	0	3	0	1	2	1	3	0	0	9.0	0
88	0	3	0	1	0	0	0	0	2	2.7	0
88	1	3	0	1	0	0	0	2	2	5.0	0
88	1	3	0	1	2	1	3	2	2	2.0	0
88	1	3	0	2	1	0	3	0	0	6.5	0
88	0	3	0	2	2	0	3	0	0	3.7	0
88	0	3	0	1	2	1	0	2	2	8.0	0
88	0	3	0	1	0	0	2	2	2	1.3	0
88	0	3	0	1	2	0	2	0	0	4.3	1
88	0	3	0	1	2	0	2	0	0	4.7	1
88	0	3	0	1	2	0	2	0	0	5.0	1
89	0	3	0	1	0	0	2	0	2	3.5	0
89	0	3	0	1	2	1	3	0	0	4.8	0
89	1	3	0	1	3	0	3	0	0	4.0	0
89	0	3	0	1	1	0	3	2	0	4.2	0
89	0	3	0	1	1	0	3	0	0	4.0	0
89	0	3	0	1	2	1	2	0	0	7.0	0
90	0	3	0	0	0	0	2	2	2	5.0	0
90	0	3	0	1	0	0	0	0	2	3.5	0
90	0	3	0	1	1	2	3	0	0	3.0	0
90	1	3	0	1	1	0	3	0	0	2.2	0
90	0	3	0	1	2	1	0	0	2	6.0	0
90	1	3	0	1	3	0	3	2	2	4.0	0
91	0	3	0	1	3	0	2	0	0	6.0	1
91	1	3	0	1	2	0	2	2	0	4.3	0
91	1	3	0	1	2	0	0	0	0	3.6	0
91	1	3	0	2	2	0	3	2	2	2.4	0
92	0	3	0	1	0	0	3	2	2	5.0	0
92	1	3	0	1	1	0	2	2	2	2.5	0
92	1	3	0	1	2	0	0	2	2	3.0	0
93	1	3	0	1	2	1	0	2	0	3.5	0
93	0	3	0	1	3	0	3	2	0	5.5	0
93	0	3	0	1	1	0	3	2	2	5.0	0
94	1	3	0	0	2	0	0	0	0	2.6	0
95	1	3	0	1	2	0	3	0	0	7.0	0
95	1	3	0	1	3	2	3	0	1	3.8	0
96	1	3	0	1	1	0	0	0	0	6.0	0
96	1	3	0	1	2	1	3	0	1	3.5	0
97	1	3	0	0	0	0	3	2	0	5.0	0
100	1	3	0	1	1	0	2	0	0	2.0	0
100	1	3	0	0	0	0	3	2	2	5.0	0
